# Supplementary material for: TORC1 is an essential regulator of nutrient-controlled proliferation and differentiation in Leishmania
Source: EMBO Rep. 2024 Feb 23;25(3):13. doi: 10.1038/s44319-024-00084-y (PMC10933368; doi:10.1038/s44319-024-00084-y)
Supplement: Supplementary file 3 — Source Data Fig. 1 [file 44319_2024_84_MOESM3_ESM.zip]

Archive with 30 entries (30 files):
- 1C/Fig1C_western_HA.tif
- 1C/Fig1C_western_myc.tif
- 1D/1_DIC_Figure1D.tif
- 1D/1_FM-4-64_Figure1D.tif
- 1D/1_Hoechst_Figure1D.tif
- 1D/1_merge_Figure1D.tif
- 1D/1_mNeonGreen_Figure1D.tif
- 1D/1_OrigZen_Figure1D_meta.xml
- 1D/1_OrigZenFigure1D.czi
- 1D/2_DIC_Figure1D.tif
- 1D/2_FM-4-64_Figure1D.tif
- 1D/2_Hoechst_Figure1D.tif
- 1D/2_Merge_Figure1D.tif
- 1D/2_mNeonGreen_Figure1D.tif
- 1D/2_OrigZen_Figure1D_meta.xml
- 1D/2_OrigZenFigure1D.czi
- 1D/3_DIC_Figure1D.tif
- 1D/3_Hoechst_Figure1D.tif
- 1D/3_Lysotracker_Figure1D.tif
- 1D/3_Merge_Figure1D.tif
- 1D/3_mNeonGreen_Figure1D.tif
- 1D/3_OrigZen_Figure1D.czi
- 1D/3_OrigZen_Figure1D_meta.xml
- 1D/4_DIC_Figure1D.tif
- 1D/4_Hoechst_Figure1D.tif
- 1D/4_Lysotracker_Figure1D.tif
- 1D/4_merge_Figure1D.tif
- 1D/4_mNeonGreen_Figure1D.tif
- 1D/4_OrigZenFigure1D.czi
- 1D/4_OrigZenFigure1D_meta.xml
