# Supplementary material for: TORC1 is an essential regulator of nutrient-controlled proliferation and differentiation in Leishmania
Source: EMBO Rep. 2024 Feb 23;25(3):13. doi: 10.1038/s44319-024-00084-y (PMC10933368; doi:10.1038/s44319-024-00084-y)
Supplement: Supplementary file 3 — Source Data Fig. 1 [file 44319_2024_84_MOESM3_ESM.zip › 1D/1_OrigZen_Figure1D_meta.xml]

<?xml version="1.0" encoding="utf-8"?>
<ImageMetadata>
  <Version>1.0</Version>
  <Experiment>
    <ExperimentBlockIndex>0</ExperimentBlockIndex>
    <ExperimentBlocks>
      <AcquisitionBlock>
        <AcquisitionModeSetup>
          <BiDirectional>true</BiDirectional>
          <BiDirectionalZ>false</BiDirectionalZ>
          <BitsPerSample>8</BitsPerSample>
          <CameraBinning>1</CameraBinning>
          <CameraFrameHeight>1030</CameraFrameHeight>
          <CameraFrameOffsetX>0</CameraFrameOffsetX>
          <CameraFrameOffsetY>0</CameraFrameOffsetY>
          <CameraFrameWidth>1300</CameraFrameWidth>
          <CameraSuperSampling>0</CameraSuperSampling>
          <DimensionT>10</DimensionT>
          <DimensionX>476</DimensionX>
          <DimensionY>476</DimensionY>
          <DimensionZ>1</DimensionZ>
          <FilterMethod>Average</FilterMethod>
          <FilterMode>Line</FilterMode>
          <FilterSamplingNumber>8</FilterSamplingNumber>
          <FitFramesizeToRoi>false</FitFramesizeToRoi>
          <HdrEnabled>false</HdrEnabled>
          <HdrImagingMode>0</HdrImagingMode>
          <HdrIntensity>1</HdrIntensity>
          <HdrNumFrames>1</HdrNumFrames>
          <InterpolationY>1</InterpolationY>
          <Objective>Plan-Apochromat 63x/1.40 Oil DIC M27</Objective>
          <OffsetX>-1.6986857151964247e-006</OffsetX>
          <OffsetY>9.4843285764830581e-006</OffsetY>
          <OffsetZ>0.0021724249999999991</OffsetZ>
          <ReferenceZ>0.0010889270000000002</ReferenceZ>
          <PixelPeriod>1.6559999999999999e-006</PixelPeriod>
          <Rotation>0</Rotation>
          <AcquisitionMode>Frame</AcquisitionMode>
          <RtBinning>1</RtBinning>
          <RtFrameHeight>512</RtFrameHeight>
          <RtFrameWidth>512</RtFrameWidth>
          <RtLinePeriod>2.4400000000000001e-007</RtLinePeriod>
          <RtOffsetX>0</RtOffsetX>
          <RtOffsetY>0</RtOffsetY>
          <RtRegionHeight>512</RtRegionHeight>
          <RtRegionWidth>512</RtRegionWidth>
          <RtSuperSampling>1</RtSuperSampling>
          <RtZoom>1</RtZoom>
          <ScalingX>7.0877701136035366e-008</ScalingX>
          <ScalingY>7.0877701136035353e-008</ScalingY>
          <ScalingZ>9.9999999999999995e-007</ScalingZ>
          <SimRotations>3</SimRotations>
          <TimeSeries>false</TimeSeries>
          <TrackMultiplexType>Frame</TrackMultiplexType>
          <UseRois>false</UseRois>
          <ZoomX>3.9999999999999991</ZoomX>
          <ZoomY>3.9999999999999991</ZoomY>
          <PreScan>false</PreScan>
          <FocusStabilizer>false</FocusStabilizer>
          <ScannerOnlineCorrection>true</ScannerOnlineCorrection>
          <WaitState>false</WaitState>
          <FocalDistanceLsmTubeLense>150</FocalDistanceLsmTubeLense>
          <FocalDistanceStandardTubeLense>164.5</FocalDistanceStandardTubeLense>
          <FocalDistanceScanLense>52.5</FocalDistanceScanLense>
          <ApertureDiameter>4.4099999999999993</ApertureDiameter>
          <SamplingStart>1</SamplingStart>
          <SamplingEnd>1</SamplingEnd>
          <RequestedScanSpeed>1</RequestedScanSpeed>
        </AcquisitionModeSetup>
        <TimeSeriesSetup>
          <StartMode>
            <DigitalOut></DigitalOut>
            <Manual></Manual>
          </StartMode>
          <StopMode>
            <DigitalOut></DigitalOut>
            <Manual></Manual>
          </StopMode>
        </TimeSeriesSetup>
        <ZStackSetup>
          <StackBrightnessCorrection>false</StackBrightnessCorrection>
          <StackBrightnessCorrections>
            <Positions></Positions>
            <Extrapolate>false</Extrapolate>
            <Interpolation>Cubic</Interpolation>
          </StackBrightnessCorrections>
        </ZStackSetup>
        <MultiTrackSetup>
          <TrackSetup Name="Track 1">
            <Attenuators>
              <Attenuator>
                <Wavelength>5.1400000000000008e-007</Wavelength>
                <Transmission>0.040000000000000001</Transmission>
                <LaserSuppression>false</LaserSuppression>
                <ExcitationIntensity>0</ExcitationIntensity>
                <Laser>ArgonRemote</Laser>
                <Polarization_Stokes0>1</Polarization_Stokes0>
                <Polarization_Stokes1>-1</Polarization_Stokes1>
                <Polarization_Stokes2>0</Polarization_Stokes2>
                <Polarization_Stokes3>0</Polarization_Stokes3>
              </Attenuator>
            </Attenuators>
            <BeamSplitters>
              <BeamSplitter>
                <Identifier>MainBeamSplitterDescanned1</Identifier>
                <Filter>MBS 458/514</Filter>
                <BeamSplitterServoPosition>0</BeamSplitterServoPosition>
              </BeamSplitter>
              <BeamSplitter>
                <Identifier>MainBeamSplitterDescanned2</Identifier>
                <Filter>Plate</Filter>
                <BeamSplitterServoPosition>0</BeamSplitterServoPosition>
              </BeamSplitter>
              <BeamSplitter>
                <Identifier>DichroicBeamSplitterDescanned1</Identifier>
                <Filter>Mirror</Filter>
                <BeamSplitterServoPosition>0</BeamSplitterServoPosition>
              </BeamSplitter>
              <BeamSplitter>
                <Identifier>MainBeamSplitterNonDescanned</Identifier>
                <Filter>NoneLSM</Filter>
                <BeamSplitterServoPosition>0</BeamSplitterServoPosition>
              </BeamSplitter>
            </BeamSplitters>
            <BleachSetup></BleachSetup>
            <Collimators>
              <Collimator>
                <Name>LSMCOLLI_V</Name>
                <Position>703</Position>
              </Collimator>
            </Collimators>
            <Detectors>
              <Detector Name="PMT" Id="422699402312012566684060788831019690245">
                <DetectorIdentifier>DescannedPmt2</DetectorIdentifier>
                <PureRatioSource>false</PureRatioSource>
                <ImageChannelName>Ch2</ImageChannelName>
                <Voltage>936.44366234982533</Voltage>
                <AmplifierGain>1</AmplifierGain>
                <AmplifierOffset>1</AmplifierOffset>
                <PinholeDiameter>0.0001217156</PinholeDiameter>
                <SpectralScanChannels>32</SpectralScanChannels>
                <Dye>FM 4-64</Dye>
                <Folder>FM 4-64</Folder>
                <Palette>LsmDetectorPalette_0_0</Palette>
                <Color>#FF00FF</Color>
                <DetectorMode>Integration</DetectorMode>
                <DigitalGain>1</DigitalGain>
                <DigitalOffset>0</DigitalOffset>
                <LaserSuppression>true</LaserSuppression>
                <DetectorWavelengthRanges>
                  <DetectorWavelengthRange>
                    <WavelengthStart>5.9200000000000001e-007</WavelengthStart>
                    <WavelengthEnd>7.580000000000003e-007</WavelengthEnd>
                  </DetectorWavelengthRange>
                </DetectorWavelengthRanges>
                <AiryScanMode>Off</AiryScanMode>
                <AiryScanVirtualPinholeSize>1</AiryScanVirtualPinholeSize>
                <AiryScanMagnification>1</AiryScanMagnification>
                <AiryScanTransformationXX>4.2439915821281709e-313</AiryScanTransformationXX>
                <AiryScanTransformationXY>6.0000000150178048</AiryScanTransformationXY>
                <AiryScanTransformationYX>6.0000000000000053</AiryScanTransformationYX>
                <AiryScanTransformationYY>1.0609978959272952e-313</AiryScanTransformationYY>
              </Detector>
            </Detectors>
            <CenterWavelength>5.524361640000001e-007</CenterWavelength>
            <CondensorFrontlensPosition>-1</CondensorFrontlensPosition>
            <CondensorRevolverFilter>HF</CondensorRevolverFilter>
            <TubeLensPosition>Lens LSM</TubeLensPosition>
            <FieldStopPosition>-1</FieldStopPosition>
            <CondensorAperture>0.55007643890000002</CondensorAperture>
            <FilterTransmission>-1</FilterTransmission>
            <CameraIntegrationTime>1.6559999999999999e-006</CameraIntegrationTime>
            <DeviceMode>LSM</DeviceMode>
            <TransmittedLightLampIntensity>0</TransmittedLightLampIntensity>
            <ReflectedLightLampIntensity>0</ReflectedLightLampIntensity>
            <LaserSuppressionMode>None</LaserSuppressionMode>
            <TirfAngle>0</TirfAngle>
            <PalmSlider>true</PalmSlider>
            <SimGratingPeriod>0</SimGratingPeriod>
            <FWLive405Position></FWLive405Position>
            <FWFOVPosition></FWFOVPosition>
          </TrackSetup>
          <TrackSetup Name="Track 2">
            <Attenuators>
              <Attenuator>
                <Wavelength>4.0500000000000004e-007</Wavelength>
                <Transmission>0.02</Transmission>
                <LaserSuppression>false</LaserSuppression>
                <ExcitationIntensity>0</ExcitationIntensity>
                <Laser>Diode 405-30</Laser>
                <Polarization_Stokes0>1</Polarization_Stokes0>
                <Polarization_Stokes1>-1</Polarization_Stokes1>
                <Polarization_Stokes2>0</Polarization_Stokes2>
                <Polarization_Stokes3>0</Polarization_Stokes3>
              </Attenuator>
            </Attenuators>
            <BeamSplitters>
              <BeamSplitter>
                <Identifier>MainBeamSplitterDescanned1</Identifier>
                <Filter>Plate</Filter>
                <BeamSplitterServoPosition>0</BeamSplitterServoPosition>
              </BeamSplitter>
              <BeamSplitter>
                <Identifier>MainBeamSplitterDescanned2</Identifier>
                <Filter>MBS -405</Filter>
                <BeamSplitterServoPosition>0</BeamSplitterServoPosition>
              </BeamSplitter>
              <BeamSplitter>
                <Identifier>DichroicBeamSplitterDescanned1</Identifier>
                <Filter>Mirror</Filter>
                <BeamSplitterServoPosition>0</BeamSplitterServoPosition>
              </BeamSplitter>
              <BeamSplitter>
                <Identifier>MainBeamSplitterNonDescanned</Identifier>
                <Filter>NoneLSM</Filter>
                <BeamSplitterServoPosition>0</BeamSplitterServoPosition>
              </BeamSplitter>
            </BeamSplitters>
            <BleachSetup></BleachSetup>
            <Collimators>
              <Collimator>
                <Name>LSMCOLLI_V</Name>
                <Position>703</Position>
              </Collimator>
            </Collimators>
            <Detectors>
              <Detector Name="" Id="  29595111694187649158452613855687879">
                <DetectorIdentifier>SpectralImager1</DetectorIdentifier>
                <PureRatioSource>false</PureRatioSource>
                <ImageChannelName>ChS1</ImageChannelName>
                <Voltage>681.90918788317651</Voltage>
                <AmplifierGain>1</AmplifierGain>
                <AmplifierOffset>-2.6005873552228977</AmplifierOffset>
                <PinholeDiameter>9.0060029999999977e-005</PinholeDiameter>
                <SpectralScanChannels>32</SpectralScanChannels>
                <Dye>Hoechst 33258</Dye>
                <Folder>Hoechst 33258</Folder>
                <Palette>LsmDetectorPalette_1_0</Palette>
                <Color>#00FFFF</Color>
                <DetectorMode>Integration</DetectorMode>
                <DigitalGain>1</DigitalGain>
                <DigitalOffset>0</DigitalOffset>
                <LaserSuppression>true</LaserSuppression>
                <DetectorWavelengthRanges>
                  <DetectorWavelengthRange>
                    <WavelengthStart>4.2787575600000011e-007</WavelengthStart>
                    <WavelengthEnd>6.0581919600000006e-007</WavelengthEnd>
                  </DetectorWavelengthRange>
                </DetectorWavelengthRanges>
                <AiryScanMode>Off</AiryScanMode>
                <AiryScanVirtualPinholeSize>1</AiryScanVirtualPinholeSize>
                <AiryScanMagnification>1</AiryScanMagnification>
                <AiryScanTransformationXX>1.0471860841508461e-007</AiryScanTransformationXX>
                <AiryScanTransformationXY>0.72156862745098038</AiryScanTransformationXY>
                <AiryScanTransformationYX>0.0078125018189986184</AiryScanTransformationYX>
                <AiryScanTransformationYY>1.1981322149387272e-007</AiryScanTransformationYY>
              </Detector>
              <Detector Name="" Id="361205644113154284693192704169130928186">
                <DetectorIdentifier>NonDescannedTransmissionPmt1</DetectorIdentifier>
                <PureRatioSource>false</PureRatioSource>
                <ImageChannelName>T PMT</ImageChannelName>
                <Voltage>207.15463001165418</Voltage>
                <AmplifierGain>1</AmplifierGain>
                <AmplifierOffset>0</AmplifierOffset>
                <PinholeDiameter>0</PinholeDiameter>
                <SpectralScanChannels>32</SpectralScanChannels>
                <Dye></Dye>
                <Folder></Folder>
                <Palette>LsmDetectorPalette_1_1</Palette>
                <Color>#FFFFFF</Color>
                <DetectorMode>Integration</DetectorMode>
                <DigitalGain>1</DigitalGain>
                <DigitalOffset>0</DigitalOffset>
                <LaserSuppression>true</LaserSuppression>
                <AiryScanMode>Off</AiryScanMode>
                <AiryScanVirtualPinholeSize>1</AiryScanVirtualPinholeSize>
                <AiryScanMagnification>1</AiryScanMagnification>
                <AiryScanTransformationXX>1.0471860841508461e-007</AiryScanTransformationXX>
                <AiryScanTransformationXY>0.72156862745098038</AiryScanTransformationXY>
                <AiryScanTransformationYX>0.0078125018189986184</AiryScanTransformationYX>
                <AiryScanTransformationYY>1.1981322149387272e-007</AiryScanTransformationYY>
              </Detector>
            </Detectors>
            <CenterWavelength>5.524361640000001e-007</CenterWavelength>
            <CondensorFrontlensPosition>-1</CondensorFrontlensPosition>
            <CondensorRevolverFilter></CondensorRevolverFilter>
            <TubeLensPosition></TubeLensPosition>
            <FieldStopPosition>-1</FieldStopPosition>
            <CondensorAperture>-1</CondensorAperture>
            <FilterTransmission>-1</FilterTransmission>
            <CameraIntegrationTime>1.6559999999999999e-006</CameraIntegrationTime>
            <DeviceMode>LSM_ChannelMode</DeviceMode>
            <TransmittedLightLampIntensity>0</TransmittedLightLampIntensity>
            <ReflectedLightLampIntensity>0</ReflectedLightLampIntensity>
            <LaserSuppressionMode>None</LaserSuppressionMode>
            <TirfAngle>0</TirfAngle>
            <PalmSlider>true</PalmSlider>
            <SimGratingPeriod>0</SimGratingPeriod>
            <FWLive405Position></FWLive405Position>
            <FWFOVPosition></FWFOVPosition>
          </TrackSetup>
          <TrackSetup Name="Track 3">
            <Attenuators>
              <Attenuator>
                <Wavelength>4.8800000000000003e-007</Wavelength>
                <Transmission>0.040000000000000001</Transmission>
                <LaserSuppression>false</LaserSuppression>
                <ExcitationIntensity>0</ExcitationIntensity>
                <Laser>ArgonRemote</Laser>
                <Polarization_Stokes0>1</Polarization_Stokes0>
                <Polarization_Stokes1>-1</Polarization_Stokes1>
                <Polarization_Stokes2>0</Polarization_Stokes2>
                <Polarization_Stokes3>0</Polarization_Stokes3>
              </Attenuator>
            </Attenuators>
            <BeamSplitters>
              <BeamSplitter>
                <Identifier>MainBeamSplitterDescanned1</Identifier>
                <Filter>MBS 488</Filter>
                <BeamSplitterServoPosition>0</BeamSplitterServoPosition>
              </BeamSplitter>
              <BeamSplitter>
                <Identifier>MainBeamSplitterDescanned2</Identifier>
                <Filter>Plate</Filter>
                <BeamSplitterServoPosition>0</BeamSplitterServoPosition>
              </BeamSplitter>
              <BeamSplitter>
                <Identifier>DichroicBeamSplitterDescanned1</Identifier>
                <Filter>Mirror</Filter>
                <BeamSplitterServoPosition>0</BeamSplitterServoPosition>
              </BeamSplitter>
              <BeamSplitter>
                <Identifier>MainBeamSplitterNonDescanned</Identifier>
                <Filter>NoneLSM</Filter>
                <BeamSplitterServoPosition>0</BeamSplitterServoPosition>
              </BeamSplitter>
            </BeamSplitters>
            <BleachSetup></BleachSetup>
            <Collimators>
              <Collimator>
                <Name>LSMCOLLI_V</Name>
                <Position>703</Position>
              </Collimator>
            </Collimators>
            <Detectors>
              <Detector Name="PMT" Id="2447590517130886749111895940151942401624">
                <DetectorIdentifier>DescannedPmt1</DetectorIdentifier>
                <PureRatioSource>false</PureRatioSource>
                <ImageChannelName>Ch1</ImageChannelName>
                <Voltage>880.67126196207937</Voltage>
                <AmplifierGain>1</AmplifierGain>
                <AmplifierOffset>0</AmplifierOffset>
                <PinholeDiameter>9.0060029999999977e-005</PinholeDiameter>
                <SpectralScanChannels>32</SpectralScanChannels>
                <Dye>EGFP</Dye>
                <Folder>EGFP</Folder>
                <Palette>LsmDetectorPalette_2_0</Palette>
                <Color>#00FF00</Color>
                <DetectorMode>Integration</DetectorMode>
                <DigitalGain>1</DigitalGain>
                <DigitalOffset>0</DigitalOffset>
                <LaserSuppression>true</LaserSuppression>
                <DetectorWavelengthRanges>
                  <DetectorWavelengthRange>
                    <WavelengthStart>4.9299999999999998e-007</WavelengthStart>
                    <WavelengthEnd>5.9800000000000003e-007</WavelengthEnd>
                  </DetectorWavelengthRange>
                </DetectorWavelengthRanges>
                <AiryScanMode>Off</AiryScanMode>
                <AiryScanVirtualPinholeSize>1</AiryScanVirtualPinholeSize>
                <AiryScanMagnification>1</AiryScanMagnification>
                <AiryScanTransformationXX>0</AiryScanTransformationXX>
                <AiryScanTransformationXY>0</AiryScanTransformationXY>
                <AiryScanTransformationYX>0</AiryScanTransformationYX>
                <AiryScanTransformationYY>0</AiryScanTransformationYY>
              </Detector>
            </Detectors>
            <CenterWavelength>5.524361640000001e-007</CenterWavelength>
            <CondensorFrontlensPosition>-1</CondensorFrontlensPosition>
            <CondensorRevolverFilter></CondensorRevolverFilter>
            <TubeLensPosition></TubeLensPosition>
            <FieldStopPosition>-1</FieldStopPosition>
            <CondensorAperture>-1</CondensorAperture>
            <FilterTransmission>-1</FilterTransmission>
            <CameraIntegrationTime>1.6559999999999999e-006</CameraIntegrationTime>
            <DeviceMode>LSM</DeviceMode>
            <TransmittedLightLampIntensity>0</TransmittedLightLampIntensity>
            <ReflectedLightLampIntensity>0</ReflectedLightLampIntensity>
            <LaserSuppressionMode>None</LaserSuppressionMode>
            <TirfAngle>0</TirfAngle>
            <PalmSlider>true</PalmSlider>
            <SimGratingPeriod>0</SimGratingPeriod>
            <FWLive405Position></FWLive405Position>
            <FWFOVPosition></FWFOVPosition>
          </TrackSetup>
        </MultiTrackSetup>
        <TilesSetup>
          <PositionGroups>
            <PositionGroup>
              <AutoFocusMode>Off</AutoFocusMode>
              <AutoFocusOffset>0</AutoFocusOffset>
            </PositionGroup>
          </PositionGroups>
        </TilesSetup>
        <Lasers>
          <Laser>
            <LaserPower>0.029999999999999999</LaserPower>
            <LaserName>Diode 405-30</LaserName>
          </Laser>
          <Laser>
            <LaserPower>0.023000000000000003</LaserPower>
            <LaserName>ArgonRemote</LaserName>
          </Laser>
        </Lasers>
      </AcquisitionBlock>
    </ExperimentBlocks>
  </Experiment>
  <Information>
    <User Id="0">
      <DisplayName>zeiss</DisplayName>
    </User>
    <Application>
      <Name>AIMApplication</Name>
      <Version>14.0.25.201</Version>
    </Application>
    <Document>
      <Name>Rptor1_FM_6b</Name>
      <Description></Description>
      <Comment></Comment>
      <UserName>em1212</UserName>
      <CreationDate>2023-12-19T13:57:13</CreationDate>
      <SubType>Image</SubType>
      <Rating>0</Rating>
      <Title>Rptor1_FM_6b</Title>
    </Document>
    <Image>
      <OriginalScanData>true</OriginalScanData>
      <PixelType>Bgr24</PixelType>
      <ComponentBitCount>8</ComponentBitCount>
      <SizeX>476</SizeX>
      <SizeY>476</SizeY>
      <SizeC>4</SizeC>
      <SizeZ>1</SizeZ>
      <SizeT>1</SizeT>
      <SizeB>1</SizeB>
      <SizeV>1</SizeV>
      <SizeM>1</SizeM>
      <OriginalEncodingQuality>100</OriginalEncodingQuality>
      <Dimensions>
        <Channels>
          <Channel Id="422699402312012566684060788831019690245" Name="Ch2-T1">
            <IlluminationType>Epifluorescence</IlluminationType>
            <ContrastMethod>Fluorescence</ContrastMethod>
            <PinholeSizeAiry>1.8910546232206709</PinholeSizeAiry>
            <Fluor>FM 4-64</Fluor>
            <ExcitationWavelength>514.00000000000011</ExcitationWavelength>
            <EmissionWavelength>675.00000000000011</EmissionWavelength>
            <ChannelType>Unspecified</ChannelType>
            <PixelType>Bgr24</PixelType>
            <ComponentBitCount>8</ComponentBitCount>
            <AcquisitionMode>LaserScanningConfocalMicroscopy</AcquisitionMode>
            <DetectionWavelength>
              <Ranges>592-758</Ranges>
            </DetectionWavelength>
            <DetectorSettings>
              <Binning>1x1</Binning>
              <PhotonConversionFactor>288.94136158924471</PhotonConversionFactor>
              <Gain>936.44366234982533</Gain>
              <DigitalGain>1</DigitalGain>
              <Offset>1</Offset>
              <Detector Id="Detector:0:0" />
            </DetectorSettings>
            <LightSourcesSettings>
              <LightSourceSettings>
                <Attenuation>0.95999999999999996</Attenuation>
                <Wavelength>514.00000000000011</Wavelength>
                <Polarization>
                  <StokesParameter1>1</StokesParameter1>
                  <StokesParameter2>-1</StokesParameter2>
                  <StokesParameter3>0</StokesParameter3>
                  <StokesParameter4>0</StokesParameter4>
                </Polarization>
                <LightSource Id="LightSource:1" />
              </LightSourceSettings>
            </LightSourcesSettings>
            <LaserScanInfo>
              <PixelTime>1.6559999999999999e-006</PixelTime>
              <ZoomX>3.9999999999999991</ZoomX>
              <ZoomY>3.9999999999999991</ZoomY>
              <SampleRotation>0</SampleRotation>
              <SampleOffsetX>-1.6986857151964247e-006</SampleOffsetX>
              <SampleOffsetY>9.4843285764830581e-006</SampleOffsetY>
              <LineTime>2.4400000000000001e-007</LineTime>
              <FrameTime>3.5061626879999994</FrameTime>
              <ScanningMode>Frame</ScanningMode>
              <Averaging>8</Averaging>
            </LaserScanInfo>
            <AiryscanSettings>
              <Mode>Off</Mode>
              <VirtualPinholeSize>1</VirtualPinholeSize>
              <Magnification>1</Magnification>
              <TransformationXX>4.2439915821281709E-313</TransformationXX>
              <TransformationXY>6.0000000150178048</TransformationXY>
              <TransformationYX>6.0000000000000053</TransformationYX>
              <TransformationYY>1.0609978959273E-313</TransformationYY>
            </AiryscanSettings>
          </Channel>
          <Channel Id="  29595111694187649158452613855687879" Name="ChS1-T2">
            <IlluminationType>Epifluorescence</IlluminationType>
            <ContrastMethod>Fluorescence</ContrastMethod>
            <PinholeSizeAiry>1.8273901923950908</PinholeSizeAiry>
            <Fluor>Hoechst 33258</Fluor>
            <ExcitationWavelength>405.00000000000006</ExcitationWavelength>
            <EmissionWavelength>516.84747600000014</EmissionWavelength>
            <ChannelType>Unspecified</ChannelType>
            <PixelType>Bgr24</PixelType>
            <ComponentBitCount>8</ComponentBitCount>
            <AcquisitionMode>LaserScanningConfocalMicroscopy</AcquisitionMode>
            <DetectionWavelength>
              <Ranges>427.875756-605.819196</Ranges>
            </DetectionWavelength>
            <DetectorSettings>
              <Binning>1x1</Binning>
              <PhotonConversionFactor>288.94136158924471</PhotonConversionFactor>
              <Gain>681.90918788317651</Gain>
              <DigitalGain>1</DigitalGain>
              <Offset>-2.6005873552228977</Offset>
              <Detector Id="Detector:1:0" />
            </DetectorSettings>
            <LightSourcesSettings>
              <LightSourceSettings>
                <Attenuation>0.97999999999999998</Attenuation>
                <Wavelength>405.00000000000006</Wavelength>
                <Polarization>
                  <StokesParameter1>1</StokesParameter1>
                  <StokesParameter2>-1</StokesParameter2>
                  <StokesParameter3>0</StokesParameter3>
                  <StokesParameter4>0</StokesParameter4>
                </Polarization>
                <LightSource Id="LightSource:0" />
              </LightSourceSettings>
            </LightSourcesSettings>
            <LaserScanInfo>
              <PixelTime>1.6559999999999999e-006</PixelTime>
              <ZoomX>3.9999999999999991</ZoomX>
              <ZoomY>3.9999999999999991</ZoomY>
              <SampleRotation>0</SampleRotation>
              <SampleOffsetX>-1.6986857151964247e-006</SampleOffsetX>
              <SampleOffsetY>9.4843285764830581e-006</SampleOffsetY>
              <LineTime>2.4400000000000001e-007</LineTime>
              <FrameTime>3.5061626879999994</FrameTime>
              <ScanningMode>Frame</ScanningMode>
              <Averaging>8</Averaging>
            </LaserScanInfo>
            <AiryscanSettings>
              <Mode>Off</Mode>
              <VirtualPinholeSize>1</VirtualPinholeSize>
              <Magnification>1</Magnification>
              <TransformationXX>1.0471860841508461E-07</TransformationXX>
              <TransformationXY>0.72156862745098038</TransformationXY>
              <TransformationYX>0.0078125018189986184</TransformationYX>
              <TransformationYY>1.1981322149387272E-07</TransformationYY>
            </AiryscanSettings>
          </Channel>
          <Channel Id="361205644113154284693192704169130928186" Name="T PMT-T2">
            <IlluminationType>Epifluorescence</IlluminationType>
            <ContrastMethod>Other</ContrastMethod>
            <ChannelType>Unspecified</ChannelType>
            <PixelType>Bgr24</PixelType>
            <ComponentBitCount>8</ComponentBitCount>
            <AcquisitionMode>LaserScanningConfocalMicroscopy</AcquisitionMode>
            <DetectorSettings>
              <Binning>1x1</Binning>
              <PhotonConversionFactor>288.94136158924471</PhotonConversionFactor>
              <Gain>207.15463001165418</Gain>
              <DigitalGain>1</DigitalGain>
              <Offset>0</Offset>
              <Detector Id="Detector:1:1" />
            </DetectorSettings>
            <LightSourcesSettings>
              <LightSourceSettings>
                <Attenuation>0.97999999999999998</Attenuation>
                <Wavelength>405.00000000000006</Wavelength>
                <Polarization>
                  <StokesParameter1>1</StokesParameter1>
                  <StokesParameter2>-1</StokesParameter2>
                  <StokesParameter3>0</StokesParameter3>
                  <StokesParameter4>0</StokesParameter4>
                </Polarization>
                <LightSource Id="LightSource:0" />
              </LightSourceSettings>
            </LightSourcesSettings>
            <LaserScanInfo>
              <PixelTime>1.6559999999999999e-006</PixelTime>
              <ZoomX>3.9999999999999991</ZoomX>
              <ZoomY>3.9999999999999991</ZoomY>
              <SampleRotation>0</SampleRotation>
              <SampleOffsetX>-1.6986857151964247e-006</SampleOffsetX>
              <SampleOffsetY>9.4843285764830581e-006</SampleOffsetY>
              <LineTime>2.4400000000000001e-007</LineTime>
              <FrameTime>3.5061626879999994</FrameTime>
              <ScanningMode>Frame</ScanningMode>
              <Averaging>8</Averaging>
            </LaserScanInfo>
            <AiryscanSettings>
              <Mode>Off</Mode>
              <VirtualPinholeSize>1</VirtualPinholeSize>
              <Magnification>1</Magnification>
              <TransformationXX>1.0471860841508461E-07</TransformationXX>
              <TransformationXY>0.72156862745098038</TransformationXY>
              <TransformationYX>0.0078125018189986184</TransformationYX>
              <TransformationYY>1.1981322149387272E-07</TransformationYY>
            </AiryscanSettings>
          </Channel>
          <Channel Id="2447590517130886749111895940151942401624" Name="Ch1-T3">
            <IlluminationType>Epifluorescence</IlluminationType>
            <ContrastMethod>Fluorescence</ContrastMethod>
            <PinholeSizeAiry>1.7314060652732488</PinholeSizeAiry>
            <Fluor>EGFP</Fluor>
            <ExcitationWavelength>488.00000000000006</ExcitationWavelength>
            <EmissionWavelength>545.5</EmissionWavelength>
            <ChannelType>Unspecified</ChannelType>
            <PixelType>Bgr24</PixelType>
            <ComponentBitCount>8</ComponentBitCount>
            <AcquisitionMode>LaserScanningConfocalMicroscopy</AcquisitionMode>
            <DetectionWavelength>
              <Ranges>493-598</Ranges>
            </DetectionWavelength>
            <DetectorSettings>
              <Binning>1x1</Binning>
              <PhotonConversionFactor>288.94136158924471</PhotonConversionFactor>
              <Gain>880.67126196207937</Gain>
              <DigitalGain>1</DigitalGain>
              <Offset>0</Offset>
              <Detector Id="Detector:2:0" />
            </DetectorSettings>
            <LightSourcesSettings>
              <LightSourceSettings>
                <Attenuation>0.95999999999999996</Attenuation>
                <Wavelength>488.00000000000006</Wavelength>
                <Polarization>
                  <StokesParameter1>1</StokesParameter1>
                  <StokesParameter2>-1</StokesParameter2>
                  <StokesParameter3>0</StokesParameter3>
                  <StokesParameter4>0</StokesParameter4>
                </Polarization>
                <LightSource Id="LightSource:1" />
              </LightSourceSettings>
            </LightSourcesSettings>
            <LaserScanInfo>
              <PixelTime>1.6559999999999999e-006</PixelTime>
              <ZoomX>3.9999999999999991</ZoomX>
              <ZoomY>3.9999999999999991</ZoomY>
              <SampleRotation>0</SampleRotation>
              <SampleOffsetX>-1.6986857151964247e-006</SampleOffsetX>
              <SampleOffsetY>9.4843285764830581e-006</SampleOffsetY>
              <LineTime>2.4400000000000001e-007</LineTime>
              <FrameTime>3.5061626879999994</FrameTime>
              <ScanningMode>Frame</ScanningMode>
              <Averaging>8</Averaging>
            </LaserScanInfo>
            <AiryscanSettings>
              <Mode>Off</Mode>
              <VirtualPinholeSize>1</VirtualPinholeSize>
              <Magnification>1</Magnification>
              <TransformationXX>0</TransformationXX>
              <TransformationXY>0</TransformationXY>
              <TransformationYX>0</TransformationYX>
              <TransformationYY>0</TransformationYY>
            </AiryscanSettings>
          </Channel>
        </Channels>
        <Tracks>
          <Track Id="Track:0">
            <ChannelRefs>
              <ChannelRef Id="422699402312012566684060788831019690245" />
            </ChannelRefs>
          </Track>
          <Track Id="Track:1">
            <ChannelRefs>
              <ChannelRef Id="  29595111694187649158452613855687879" />
              <ChannelRef Id="361205644113154284693192704169130928186" />
            </ChannelRefs>
          </Track>
          <Track Id="Track:2">
            <ChannelRefs>
              <ChannelRef Id="2447590517130886749111895940151942401624" />
            </ChannelRefs>
          </Track>
        </Tracks>
        <T>
          <StartTime>0001-01-01T00:00:00+00:00</StartTime>
          <Positions>
            <BinaryList>
              <AttachmentName>TimeStamps</AttachmentName>
            </BinaryList>
          </Positions>
        </T>
        <S>
          <Scenes>
            <Scene Index="0">
              <ScanMode>Meander</ScanMode>
              <Positions>
                <Position X="-28988.2" Y="2317.77" Z="1088.93" />
              </Positions>
            </Scene>
          </Scenes>
        </S>
      </Dimensions>
      <ObjectiveSettings>
        <Medium>Oil</Medium>
        <RefractiveIndex>1.518</RefractiveIndex>
        <ObjectiveRef Id="Objective:0" />
      </ObjectiveSettings>
      <MicroscopeRef Id="Microscope:0" />
    </Image>
    <Instrument Id="Instrument:0">
      <Microscopes>
        <Microscope Id="Microscope:0">
          <System>LSM 880, AxioObserver</System>
        </Microscope>
      </Microscopes>
      <LightSources>
        <LightSource Id="LightSource:0">
          <Power>30</Power>
          <Manufacturer>
            <Model>Diode 405-30</Model>
          </Manufacturer>
          <LightSourceType>
            <Laser>
              <Wavelength>405.000000</Wavelength>
            </Laser>
          </LightSourceType>
        </LightSource>
        <LightSource Id="LightSource:1">
          <Power>23.000000000000004</Power>
          <Manufacturer>
            <Model>ArgonRemote</Model>
          </Manufacturer>
          <LightSourceType>
            <Laser>
              <Wavelength>458.000000</Wavelength>
            </Laser>
          </LightSourceType>
        </LightSource>
      </LightSources>
      <Detectors>
        <Detector Id="Detector:0:0">
          <Gain>1</Gain>
          <Zoom>1</Zoom>
          <AmplificationGain>1</AmplificationGain>
          <Type>PMT</Type>
          <Manufacturer>
            <Model></Model>
          </Manufacturer>
        </Detector>
        <Detector Id="Detector:1:0">
          <Gain>1</Gain>
          <Zoom>1</Zoom>
          <AmplificationGain>1</AmplificationGain>
          <Manufacturer>
            <Model></Model>
          </Manufacturer>
        </Detector>
        <Detector Id="Detector:1:1">
          <Gain>1</Gain>
          <Zoom>1</Zoom>
          <AmplificationGain>1</AmplificationGain>
          <Manufacturer>
            <Model></Model>
          </Manufacturer>
        </Detector>
        <Detector Id="Detector:2:0">
          <Gain>1</Gain>
          <Zoom>1</Zoom>
          <AmplificationGain>1</AmplificationGain>
          <Type>PMT</Type>
          <Manufacturer>
            <Model></Model>
          </Manufacturer>
        </Detector>
      </Detectors>
      <Objectives>
        <Objective Id="Objective:0">
          <Immersion>Oil</Immersion>
          <LensNA>1.4000000000000004</LensNA>
          <NominalMagnification>63</NominalMagnification>
          <Manufacturer>
            <Model>Plan-Apochromat 63x/1.40 Oil DIC M27</Model>
          </Manufacturer>
        </Objective>
      </Objectives>
    </Instrument>
    <Processing />
  </Information>
  <Scaling>
    <Metadata />
    <AutoScaling>
      <Type>Measured</Type>
      <CreationDateTime>01/15/2024 22:21:17</CreationDateTime>
    </AutoScaling>
    <Items>
      <Distance Id="X">
        <Value>7.0877701136035366E-08</Value>
      </Distance>
      <Distance Id="Y">
        <Value>7.0877701136035353E-08</Value>
      </Distance>
      <Distance Id="Z">
        <Value>0</Value>
      </Distance>
    </Items>
  </Scaling>
  <DisplaySetting>
    <Channels>
      <Channel Id="422699402312012566684060788831019690245" Name="Ch2-T1">
        <BitCountRange>8</BitCountRange>
        <PixelType>Gray8</PixelType>
        <DyeName>FM 4-64</DyeName>
        <DyeMaxEmission>675.00000000000011</DyeMaxEmission>
        <DyeMaxExcitation>514.00000000000011</DyeMaxExcitation>
        <Color>#FFFF00FF</Color>
        <OriginalColor>#FFFF00FF</OriginalColor>
      </Channel>
      <Channel Id="  29595111694187649158452613855687879" Name="ChS1-T2">
        <BitCountRange>8</BitCountRange>
        <PixelType>Gray8</PixelType>
        <DyeName>Hoechst 33258</DyeName>
        <DyeMaxEmission>516.84747600000014</DyeMaxEmission>
        <DyeMaxExcitation>405.00000000000006</DyeMaxExcitation>
        <Color>#FF0000FF</Color>
        <OriginalColor>#FF0000FF</OriginalColor>
      </Channel>
      <Channel Id="361205644113154284693192704169130928186" Name="T PMT-T2">
        <BitCountRange>8</BitCountRange>
        <PixelType>Gray8</PixelType>
        <DyeName>Dye3</DyeName>
        <Color>#FFFFFFFF</Color>
        <OriginalColor>#FFFFFFFF</OriginalColor>
        <IsSelected>false</IsSelected>
      </Channel>
      <Channel Id="2447590517130886749111895940151942401624" Name="Ch1-T3">
        <BitCountRange>8</BitCountRange>
        <PixelType>Gray8</PixelType>
        <DyeName>EGFP</DyeName>
        <DyeMaxEmission>545.5</DyeMaxEmission>
        <DyeMaxExcitation>488.00000000000006</DyeMaxExcitation>
        <Color>#FF00FF00</Color>
        <OriginalColor>#FF00FF00</OriginalColor>
      </Channel>
    </Channels>
    <ToneMapping>
      <Mode>None</Mode>
      <EnhanceClipLimit>3</EnhanceClipLimit>
      <EnhanceRegionSizePercentage>15</EnhanceRegionSizePercentage>
    </ToneMapping>
    <ViewerRotations>0</ViewerRotations>
  </DisplaySetting>
  <Layers />
  <Appliances>
    <Appliance Id="ShuttleAndFind:1">
      <Data>
        <ShuttleAndFindData>
          <Calibration>
            <MicroscopeType>LM</MicroscopeType>
            <Markers>
              <Marker Id="Marker:1" StageXPosition="0" StageYPosition="0" FocusPosition="0" />
              <Marker Id="Marker:2" StageXPosition="0" StageYPosition="0" FocusPosition="0" />
              <Marker Id="Marker:3" StageXPosition="0" StageYPosition="0" FocusPosition="0" />
            </Markers>
            <StageOrientation X="-1" Y="1" />
          </Calibration>
        </ShuttleAndFindData>
      </Data>
    </Appliance>
  </Appliances>
</ImageMetadata>
