# Supplementary material for: TORC1 is an essential regulator of nutrient-controlled proliferation and differentiation in Leishmania
Source: EMBO Rep. 2024 Feb 23;25(3):13. doi: 10.1038/s44319-024-00084-y (PMC10933368; doi:10.1038/s44319-024-00084-y)
Supplement: Supplementary file 3 — Source Data Fig. 1 [file 44319_2024_84_MOESM3_ESM.zip › 1D/3_OrigZen_Figure1D_meta.xml]

<?xml version="1.0" encoding="utf-8"?>
<ImageMetadata>
  <Experiment Version="1.1">
    <RunMode>OptimizeBeforePerformEnabled,ValidateAndAdaptBeforePerformEnabled</RunMode>
    <BeforeHardwareSetting>Before Exp [DAPI, EGFP, mPlum, DIC] Smart</BeforeHardwareSetting>
    <AfterHardwareSetting>After Exp [DAPI, EGFP, mPlum, DIC] Smart</AfterHardwareSetting>
    <ExperimentBlockIndex>0</ExperimentBlockIndex>
    <IsSegmented>false</IsSegmented>
    <IsStandardMode>true</IsStandardMode>
    <ImageTransferMode>MemoryMappedAndFileStream</ImageTransferMode>
    <AutoSave IsActivated="false" EnableSingleFileSave="false">
      <StorageFolder>D:\Users\zeiss\Pictures</StorageFolder>
      <Name>New</Name>
      <IsAutoSubFolder>true</IsAutoSubFolder>
      <IsAutoSubFolderExternal>true</IsAutoSubFolderExternal>
      <IsClosedOnCompletion>false</IsClosedOnCompletion>
      <SingleFileSaveFormat>JPG</SingleFileSaveFormat>
      <ConvertTo8Bit>false</ConvertTo8Bit>
      <AddXmlMetadata>false</AddXmlMetadata>
      <ApplyDisplayMappings>false</ApplyDisplayMappings>
      <SaveOriginalData>true</SaveOriginalData>
      <UseChannelNames>false</UseChannelNames>
      <Quality>90</Quality>
      <CompressionMethod>None</CompressionMethod>
      <SingleFileSaveDestinationFolder>D:\Users\zeiss\Pictures</SingleFileSaveDestinationFolder>
      <SingleFileName>New</SingleFileName>
      <DimensionsForSeparateFolders>-C;-T;-Z;-S</DimensionsForSeparateFolders>
    </AutoSave>
    <Scripting IsActivated="false">
      <RunMacroBeforeExperiment>false</RunMacroBeforeExperiment>
      <MacroBeforeExperiment></MacroBeforeExperiment>
      <ErrorActionBeforeExperiment>ErrorAction_Continue</ErrorActionBeforeExperiment>
      <RunMacroAfterExperiment>false</RunMacroAfterExperiment>
      <MacroAfterExperiment></MacroAfterExperiment>
      <ErrorActionAfterExperiment>ErrorAction_Continue</ErrorActionAfterExperiment>
    </Scripting>
    <BlockExecutionOrder>1</BlockExecutionOrder>
    <LoopDefinitions />
    <ExperimentBlocks>
      <AcquisitionBlock IsActivated="true" BlockReference="636336348164199658">
        <RunMode>ComponentUpdateEnabled,StateUpdateEnabled</RunMode>
        <SubDimensionSetups>
          <ZStackSetup IsActivated="true">
            <IsCenterMode>true</IsCenterMode>
            <IsIntervalKept>true</IsIntervalKept>
            <Offset>0</Offset>
            <RefractiveIndexCorrection>1</RefractiveIndexCorrection>
            <UseFocusBacklashCorrection>true</UseFocusBacklashCorrection>
            <DelayAfterFocusMove>0</DelayAfterFocusMove>
            <First>
              <Distance>
                <Value>5.862E-05</Value>
                <DefaultUnitFormat>um</DefaultUnitFormat>
              </Distance>
            </First>
            <Last>
              <Distance>
                <Value>6.262E-05</Value>
                <DefaultUnitFormat>um</DefaultUnitFormat>
              </Distance>
            </Last>
            <Interval>
              <Distance>
                <Value>1E-06</Value>
                <DefaultUnitFormat>um</DefaultUnitFormat>
              </Distance>
            </Interval>
            <SetupExtensions />
            <SubDimensionSetups>
              <MultiTrackSetup IsActivated="true">
                <IsTIRFAngleSynchronized>true</IsTIRFAngleSynchronized>
                <ImagingDepth>0</ImagingDepth>
                <Track IsActivated="true" IsSelected="false">
                  <DetectionModeSetup>
                    <Zeiss.Micro.Acquisition.WfTrackDetectionMode />
                  </DetectionModeSetup>
                  <BeforeHardwareSetting>Before [DAPI] Smart</BeforeHardwareSetting>
                  <AfterHardwareSetting>After [DAPI] Smart</AfterHardwareSetting>
                  <IsExtendedSetupModificationWarningShown>false</IsExtendedSetupModificationWarningShown>
                  <TrackName></TrackName>
                  <ZStackMode>Yes</ZStackMode>
                  <UseZStackCenter>true</UseZStackCenter>
                  <ZStackSliceIndex>1</ZStackSliceIndex>
                  <IsDisabledForApoTome>false</IsDisabledForApoTome>
                  <FocusOffset>0</FocusOffset>
                  <DirectDevice>AlbireoLEDController</DirectDevice>
                  <Channels>
                    <Channel IsActivated="true" IsSelected="false" ChannelSetupId="636336417754748304" Name="Hoechst" Description="">
                      <Color>#FF00A0FF</Color>
                      <PixelShiftX>0</PixelShiftX>
                      <PixelShiftY>0</PixelShiftY>
                      <DataGrabberSetup>
                        <CameraFrameSetup Id="MTBCamera_MTBSideportChanger_Left.HDCamC13440-20C">
                          <ExposureTime IsActivated="true">39.999669225611</ExposureTime>
                          <Adjust IsActivated="true">0.3</Adjust>
                          <AutoExposure IsActivated="true">false</AutoExposure>
                          <EMGain>0</EMGain>
                          <ShadingReference IsActivated="true">false</ShadingReference>
                          <ShadingReferenceSource IsActivated="true">1</ShadingReferenceSource>
                        </CameraFrameSetup>
                      </DataGrabberSetup>
                      <AdditionalDyeInformation>
                        <ShortName>DAPI</ShortName>
                        <IlluminationType>Fluorescence</IlluminationType>
                        <DyeMaxEmission>465</DyeMaxEmission>
                        <DyeMaxExcitation>353</DyeMaxExcitation>
                        <DyeId>McNamara-Boswell-0434</DyeId>
                        <DyeDatabaseId>66071726-cbd4-4c41-b371-0a6eee4ae9c5</DyeDatabaseId>
                      </AdditionalDyeInformation>
                      <FluorescenceDye>
                        <Name>DAPI</Name>
                        <ShortName>DAPI</ShortName>
                        <Description></Description>
                        <IlluminationType>Fluorescence</IlluminationType>
                        <ContrastMethods>ReflectedLightFluorescence</ContrastMethods>
                        <ContrastTypes>Unknown</ContrastTypes>
                        <Color>#FF00A0FF</Color>
                        <dye_id>McNamara-Boswell-0434</dye_id>
                        <collection_id>66071726-cbd4-4c41-b371-0a6eee4ae9c5</collection_id>
                      </FluorescenceDye>
                    </Channel>
                  </Channels>
                </Track>
                <Track IsActivated="true" IsSelected="true">
                  <DetectionModeSetup>
                    <Zeiss.Micro.Acquisition.WfTrackDetectionMode />
                  </DetectionModeSetup>
                  <BeforeHardwareSetting>Before [DIC] Smart</BeforeHardwareSetting>
                  <AfterHardwareSetting>After [DIC] Smart</AfterHardwareSetting>
                  <IsExtendedSetupModificationWarningShown>false</IsExtendedSetupModificationWarningShown>
                  <TrackName></TrackName>
                  <ZStackMode>Yes</ZStackMode>
                  <UseZStackCenter>true</UseZStackCenter>
                  <ZStackSliceIndex>1</ZStackSliceIndex>
                  <IsDisabledForApoTome>false</IsDisabledForApoTome>
                  <FocusOffset>0</FocusOffset>
                  <DirectDevice>MTBTLHalogenLamp</DirectDevice>
                  <Channels>
                    <Channel IsActivated="true" IsSelected="true" ChannelSetupId="636336417755378348" Name="DIC" Description="">
                      <Color>#FFFFFFFF</Color>
                      <PixelShiftX>0</PixelShiftX>
                      <PixelShiftY>0</PixelShiftY>
                      <DataGrabberSetup>
                        <CameraFrameSetup Id="MTBCamera_MTBSideportChanger_Left.HDCamC13440-20C">
                          <ExposureTime IsActivated="true">199.99966922561</ExposureTime>
                          <Adjust IsActivated="true">0.7</Adjust>
                          <AutoExposure IsActivated="true">false</AutoExposure>
                          <EMGain>0</EMGain>
                          <ShadingReference IsActivated="true">true</ShadingReference>
                          <ShadingReferenceSource IsActivated="true">1</ShadingReferenceSource>
                        </CameraFrameSetup>
                      </DataGrabberSetup>
                      <AdditionalDyeInformation>
                        <ShortName>DIC</ShortName>
                        <IlluminationType>Transmitted</IlluminationType>
                      </AdditionalDyeInformation>
                      <ContrastMethod>
                        <Name>TL DIC</Name>
                        <ShortName>DIC</ShortName>
                        <Description></Description>
                        <IlluminationType>Transmitted</IlluminationType>
                        <ContrastMethods>TransmittedLightDIC</ContrastMethods>
                        <ContrastTypes>AllTLDIC</ContrastTypes>
                        <Color>#FFFFFFFF</Color>
                      </ContrastMethod>
                    </Channel>
                  </Channels>
                </Track>
                <Track IsActivated="true" IsSelected="false">
                  <DetectionModeSetup>
                    <Zeiss.Micro.Acquisition.WfTrackDetectionMode />
                  </DetectionModeSetup>
                  <BeforeHardwareSetting>Before [LTR99] Smart</BeforeHardwareSetting>
                  <AfterHardwareSetting>After [LTR99] Smart</AfterHardwareSetting>
                  <IsExtendedSetupModificationWarningShown>false</IsExtendedSetupModificationWarningShown>
                  <TrackName></TrackName>
                  <ZStackMode>Yes</ZStackMode>
                  <UseZStackCenter>true</UseZStackCenter>
                  <ZStackSliceIndex>1</ZStackSliceIndex>
                  <IsDisabledForApoTome>false</IsDisabledForApoTome>
                  <FocusOffset>0</FocusOffset>
                  <DirectDevice>AlbireoLEDController</DirectDevice>
                  <Channels>
                    <Channel IsActivated="true" IsSelected="false" ChannelSetupId="638186442514331945" Name="LTR99" Description="">
                      <Color>#FFFF2C00</Color>
                      <PixelShiftX>0</PixelShiftX>
                      <PixelShiftY>0</PixelShiftY>
                      <DataGrabberSetup>
                        <CameraFrameSetup Id="MTBCamera_MTBSideportChanger_Left.HDCamC13440-20C">
                          <ExposureTime IsActivated="true">849.99966922561</ExposureTime>
                          <Adjust IsActivated="true">0.3</Adjust>
                          <AutoExposure IsActivated="true">false</AutoExposure>
                          <EMGain>0</EMGain>
                          <ShadingReference IsActivated="true">false</ShadingReference>
                          <ShadingReferenceSource IsActivated="true">1</ShadingReferenceSource>
                        </CameraFrameSetup>
                      </DataGrabberSetup>
                      <AdditionalDyeInformation>
                        <ShortName>LTR99</ShortName>
                        <IlluminationType>Fluorescence</IlluminationType>
                        <DyeMaxEmission>589</DyeMaxEmission>
                        <DyeMaxExcitation>578</DyeMaxExcitation>
                        <DyeId>McNamara-Boswell-0216</DyeId>
                        <DyeDatabaseId>66071726-cbd4-4c41-b371-0a6eee4ae9c5</DyeDatabaseId>
                      </AdditionalDyeInformation>
                      <FluorescenceDye>
                        <Name>LysoTracker Red DND-99</Name>
                        <ShortName>LTR99</ShortName>
                        <Description></Description>
                        <IlluminationType>Fluorescence</IlluminationType>
                        <ContrastMethods>ReflectedLightFluorescence</ContrastMethods>
                        <ContrastTypes>Unknown</ContrastTypes>
                        <Color>#FFFF2C00</Color>
                        <dye_id>McNamara-Boswell-0216</dye_id>
                        <collection_id>66071726-cbd4-4c41-b371-0a6eee4ae9c5</collection_id>
                      </FluorescenceDye>
                    </Channel>
                  </Channels>
                </Track>
                <Track IsActivated="true" IsSelected="false">
                  <DetectionModeSetup>
                    <Zeiss.Micro.Acquisition.WfTrackDetectionMode />
                  </DetectionModeSetup>
                  <BeforeHardwareSetting>Before [hmGFP] Smart</BeforeHardwareSetting>
                  <AfterHardwareSetting>After [hmGFP] Smart</AfterHardwareSetting>
                  <IsExtendedSetupModificationWarningShown>false</IsExtendedSetupModificationWarningShown>
                  <TrackName></TrackName>
                  <ZStackMode>Yes</ZStackMode>
                  <UseZStackCenter>true</UseZStackCenter>
                  <ZStackSliceIndex>1</ZStackSliceIndex>
                  <IsDisabledForApoTome>false</IsDisabledForApoTome>
                  <FocusOffset>0</FocusOffset>
                  <DirectDevice>AlbireoLEDController</DirectDevice>
                  <Channels>
                    <Channel IsActivated="true" IsSelected="false" ChannelSetupId="638186443603344236" Name="hmGFP" Description="">
                      <Color>#FF00FF6D</Color>
                      <PixelShiftX>0</PixelShiftX>
                      <PixelShiftY>0</PixelShiftY>
                      <DataGrabberSetup>
                        <CameraFrameSetup Id="MTBCamera_MTBSideportChanger_Left.HDCamC13440-20C">
                          <ExposureTime IsActivated="true">1999.9996692256</ExposureTime>
                          <Adjust IsActivated="true">0.3</Adjust>
                          <AutoExposure IsActivated="true">false</AutoExposure>
                          <EMGain>0</EMGain>
                          <ShadingReference IsActivated="true">false</ShadingReference>
                          <ShadingReferenceSource IsActivated="true">1</ShadingReferenceSource>
                        </CameraFrameSetup>
                      </DataGrabberSetup>
                      <AdditionalDyeInformation>
                        <ShortName>hmGFP</ShortName>
                        <IlluminationType>Fluorescence</IlluminationType>
                        <DyeMaxEmission>503</DyeMaxEmission>
                        <DyeMaxExcitation>487</DyeMaxExcitation>
                        <DyeId>McNamara-Boswell-0858</DyeId>
                        <DyeDatabaseId>66071726-cbd4-4c41-b371-0a6eee4ae9c5</DyeDatabaseId>
                      </AdditionalDyeInformation>
                      <FluorescenceDye>
                        <Name>hmGFP</Name>
                        <ShortName>hmGFP</ShortName>
                        <Description></Description>
                        <IlluminationType>Fluorescence</IlluminationType>
                        <ContrastMethods>ReflectedLightFluorescence</ContrastMethods>
                        <ContrastTypes>Unknown</ContrastTypes>
                        <Color>#FF00FF6D</Color>
                        <dye_id>McNamara-Boswell-0858</dye_id>
                        <collection_id>66071726-cbd4-4c41-b371-0a6eee4ae9c5</collection_id>
                      </FluorescenceDye>
                    </Channel>
                  </Channels>
                </Track>
                <Track IsActivated="false" IsSelected="false">
                  <DetectionModeSetup>
                    <Zeiss.Micro.Acquisition.WfTrackDetectionMode />
                  </DetectionModeSetup>
                  <BeforeHardwareSetting>Before [AF647] Smart_2</BeforeHardwareSetting>
                  <AfterHardwareSetting>After [AF647] Smart_2</AfterHardwareSetting>
                  <IsExtendedSetupModificationWarningShown>false</IsExtendedSetupModificationWarningShown>
                  <TrackName></TrackName>
                  <ZStackMode>Yes</ZStackMode>
                  <UseZStackCenter>true</UseZStackCenter>
                  <ZStackSliceIndex>1</ZStackSliceIndex>
                  <IsDisabledForApoTome>false</IsDisabledForApoTome>
                  <FocusOffset>0</FocusOffset>
                  <DirectDevice>AlbireoLEDController</DirectDevice>
                  <Channels>
                    <Channel IsActivated="false" IsSelected="false" ChannelSetupId="638255256335690040" Name="AF647" Description="">
                      <Color>#FFFF0014</Color>
                      <PixelShiftX>0</PixelShiftX>
                      <PixelShiftY>0</PixelShiftY>
                      <DataGrabberSetup>
                        <CameraFrameSetup Id="MTBCamera_MTBSideportChanger_Left.HDCamC13440-20C">
                          <ExposureTime IsActivated="true">4999.9996692256</ExposureTime>
                          <Adjust IsActivated="true">0.3</Adjust>
                          <AutoExposure IsActivated="true">false</AutoExposure>
                          <EMGain>0</EMGain>
                          <ShadingReference IsActivated="true">false</ShadingReference>
                          <ShadingReferenceSource IsActivated="true">1</ShadingReferenceSource>
                        </CameraFrameSetup>
                      </DataGrabberSetup>
                      <AdditionalDyeInformation>
                        <ShortName>AF647</ShortName>
                        <IlluminationType>Fluorescence</IlluminationType>
                        <DyeMaxEmission>668</DyeMaxEmission>
                        <DyeMaxExcitation>653</DyeMaxExcitation>
                        <DyeId>McNamara-Boswell-0057</DyeId>
                        <DyeDatabaseId>66071726-cbd4-4c41-b371-0a6eee4ae9c5</DyeDatabaseId>
                      </AdditionalDyeInformation>
                      <FluorescenceDye>
                        <Name>Alexa Fluor 647</Name>
                        <ShortName>AF647</ShortName>
                        <Description></Description>
                        <IlluminationType>Fluorescence</IlluminationType>
                        <ContrastMethods>ReflectedLightFluorescence</ContrastMethods>
                        <ContrastTypes>Unknown</ContrastTypes>
                        <Color>#FFFF0014</Color>
                        <dye_id>McNamara-Boswell-0057</dye_id>
                        <collection_id>66071726-cbd4-4c41-b371-0a6eee4ae9c5</collection_id>
                      </FluorescenceDye>
                    </Channel>
                  </Channels>
                </Track>
                <SubDimensionSetups />
              </MultiTrackSetup>
            </SubDimensionSetups>
          </ZStackSetup>
          <PanoramaSetup IsActivated="false">
            <SubDimensionSetups />
          </PanoramaSetup>
          <RegionsSetup IsActivated="false">
            <SampleHolder>
              <Overlap>0.1</Overlap>
              <ScanMode>Meander</ScanMode>
              <PositionedRegionsScanMode>FirstYThenX</PositionedRegionsScanMode>
              <TemplateShapesScanMode>Meander</TemplateShapesScanMode>
              <IsConstantTiles>false</IsConstantTiles>
              <TileRegionAnchorMode>Center</TileRegionAnchorMode>
              <StageReferencePoint>0,0</StageReferencePoint>
              <UseStageBacklashCorrection>true</UseStageBacklashCorrection>
              <UseFocusBacklashCorrection>true</UseFocusBacklashCorrection>
              <IsOptimizedPositionedRegionsSorting>true</IsOptimizedPositionedRegionsSorting>
              <IsOptimizedTemplateShapesSorting>true</IsOptimizedTemplateShapesSorting>
              <UseStageContinualSpeed>false</UseStageContinualSpeed>
              <StageContinualSpeed>1</StageContinualSpeed>
              <MoveToLoadPositionBetweenShapes>false</MoveToLoadPositionBetweenShapes>
              <SplitScenesInSeparateFiles>false</SplitScenesInSeparateFiles>
              <TileRegionCoveringMode>AlignedToLocalTileRegion</TileRegionCoveringMode>
              <TemplateShapesFillMode>FillGrade</TemplateShapesFillMode>
              <TemplateShapesFillGrade>0.25</TemplateShapesFillGrade>
              <TemplateShapesFillWidth>10</TemplateShapesFillWidth>
              <TemplateShapesFillHeight>10</TemplateShapesFillHeight>
              <IsOnlineStitchingEnabled>false</IsOnlineStitchingEnabled>
              <IsOnlinePyramidEnabled>true</IsOnlinePyramidEnabled>
              <GlobalInterpolationExpansionDegree>2</GlobalInterpolationExpansionDegree>
              <LocalInterpolationExpansionDegree>2</LocalInterpolationExpansionDegree>
              <IsFocusSurfaceOutlierRemovingEnabled>true</IsFocusSurfaceOutlierRemovingEnabled>
              <FocusSurfaceOutlierExpansionDegree>1</FocusSurfaceOutlierExpansionDegree>
              <FocusSurfaceOutlierThresholdSigma>2.75</FocusSurfaceOutlierThresholdSigma>
              <DelayAfterStageMove>0</DelayAfterStageMove>
              <OnlineStitchingParameter>
                <UseFocusReferenceChannel>true</UseFocusReferenceChannel>
                <ReferenceChannelId>0</ReferenceChannelId>
              </OnlineStitchingParameter>
              <AllowedScanArea IsActivated="false">
                <ContourType>Rectangle</ContourType>
                <Center>0,0</Center>
                <Size>0,0</Size>
              </AllowedScanArea>
              <TileRegions />
              <SingleTileRegions />
              <SingleTileRegionArrays />
            </SampleHolder>
            <SubDimensionSetups />
          </RegionsSetup>
          <TilesSetup IsActivated="false">
            <SubDimensionSetups />
          </TilesSetup>
          <HalfPupilSetup IsActivated="false">
            <IsContainerAdaptionEnabled>true</IsContainerAdaptionEnabled>
            <StartAngle>0</StartAngle>
            <SubDimensionSetups />
          </HalfPupilSetup>
          <LiveSetup IsActivated="false">
            <SubDimensionSetups />
          </LiveSetup>
          <TimeSeriesSetup IsActivated="false">
            <IsInteractive>true</IsInteractive>
            <IsLongAsPossible>false</IsLongAsPossible>
            <IsBurstMode>false</IsBurstMode>
            <Duration>
              <Cycles>10</Cycles>
            </Duration>
            <IsFastAsPossible>false</IsFastAsPossible>
            <Interval>
              <TimeSpan>
                <Value>0</Value>
                <DefaultUnitFormat>s</DefaultUnitFormat>
              </TimeSpan>
            </Interval>
            <BeforeHardwareSetting></BeforeHardwareSetting>
            <AfterHardwareSetting></AfterHardwareSetting>
            <StartMode>
              <Manual />
            </StartMode>
            <StopMode>
              <Manual />
            </StopMode>
            <PauseBeginMode>
              <Manual />
            </PauseBeginMode>
            <PauseEndMode>
              <Manual />
            </PauseEndMode>
            <SwitchCollection />
            <SetupExtensions />
            <SubDimensionSetups />
          </TimeSeriesSetup>
          <ApoTomeAcquisitionSetup IsActivated="false">
            <PhaseCount>0</PhaseCount>
            <IsOnlineProcessing>false</IsOnlineProcessing>
            <SubDimensionSetups />
          </ApoTomeAcquisitionSetup>
          <CPMPixelSourceSetup IsActivated="false">
            <SubDimensionSetups />
          </CPMPixelSourceSetup>
          <CorrelativeSetup IsActivated="false">
            <HolderDocument>
              <Image />
              <Delta1To2>
                <X>0</X>
                <Y>0</Y>
              </Delta1To2>
              <Delta2To3>
                <X>0</X>
                <Y>0</Y>
              </Delta2To3>
              <HolderName></HolderName>
              <IsReadOnly>false</IsReadOnly>
              <Calibration>
                <Marker1>
                  <X>NaN</X>
                  <Y>NaN</Y>
                  <Z>NaN</Z>
                </Marker1>
                <Marker2>
                  <X>NaN</X>
                  <Y>NaN</Y>
                  <Z>NaN</Z>
                </Marker2>
                <Marker3>
                  <X>NaN</X>
                  <Y>NaN</Y>
                  <Z>NaN</Z>
                </Marker3>
              </Calibration>
            </HolderDocument>
            <SubDimensionSetups />
          </CorrelativeSetup>
        </SubDimensionSetups>
        <HelperSetups>
          <AcquisitionModeSetup IsActivated="true">
            <SelectedDetector>MTBCamera_MTBSideportChanger_Left.HDCamC13440-20C</SelectedDetector>
            <Detectors>
              <Camera Id="MTBCamera_MTBSideportChanger_Left.Axiocam506m">
                <ApplyCameraProfile Status="Valid">true</ApplyCameraProfile>
                <ApplyImageOrientation Status="Valid">true</ApplyImageOrientation>
                <ExposureTime Status="Valid">1.583</ExposureTime>
                <Frame Status="Valid">0,0,2752,2208</Frame>
                <ImageOrientation Status="Valid">3</ImageOrientation>
                <ContinuousAcquisitionSafeMode Status="Valid">true</ContinuousAcquisitionSafeMode>
                <EnableSignalsForFastAcq Status="Valid"></EnableSignalsForFastAcq>
                <ShadingReference Status="Valid">false</ShadingReference>
                <ShadingReferenceSource Status="Valid">1</ShadingReferenceSource>
                <ShadingReferenceSourceVisibility Status="Valid">true</ShadingReferenceSourceVisibility>
                <Resolution Status="Valid">0</Resolution>
                <BinningList Status="Valid" IsActivated="true">0</BinningList>
                <AnalogGainModeList Status="Valid">0</AnalogGainModeList>
                <Trigger Status="Valid">false</Trigger>
                <TriggerMode Status="Valid">0</TriggerMode>
                <SnapShutter Status="Valid">false</SnapShutter>
                <LiveShutter Status="Valid">false</LiveShutter>
                <ShutterMode Status="Valid">0</ShutterMode>
                <ShutterOpenDelay Status="Valid">0</ShutterOpenDelay>
                <SoftwareBinningList Status="Valid">0</SoftwareBinningList>
                <ResamplingParameterKey Status="Valid">1</ResamplingParameterKey>
                <ResamplingModeParameterKey Status="Valid">0</ResamplingModeParameterKey>
                <PixelClock Status="Valid">0</PixelClock>
                <ImageDeliveryBufferCount Status="Valid">4</ImageDeliveryBufferCount>
                <Adjust Status="Valid">0.7</Adjust>
                <AdjustFrameRate Status="Valid">true</AdjustFrameRate>
                <AutoExposure Status="Valid">false</AutoExposure>
                <AutoExposureFrame Status="Valid">Empty</AutoExposureFrame>
                <Binning Status="Valid">1,1</Binning>
                <AdaptExposureByBinningChange Status="Valid">false</AdaptExposureByBinningChange>
                <BlackReference Status="Valid">false</BlackReference>
                <DualCameraCalibration Status="Valid">false</DualCameraCalibration>
                <DualCameraCalibrationId Status="Valid">None</DualCameraCalibrationId>
                <ExposureDelay Status="Valid">0</ExposureDelay>
                <FrameRateTarget Status="Valid">30</FrameRateTarget>
                <NoiseFilter Status="Valid">false</NoiseFilter>
                <NoiseFilterThreshold Status="Valid">1.5</NoiseFilterThreshold>
                <ReferenceImageCount Status="Valid">3</ReferenceImageCount>
                <SnapMode Status="Valid">0</SnapMode>
                <UnsharpMask Status="Valid">false</UnsharpMask>
                <UnsharpMaskState Status="Valid"></UnsharpMaskState>
                <AcquisitionFrame Status="Valid">0,0,2752,2208</AcquisitionFrame>
                <SDKVersion Status="Valid">1.78</SDKVersion>
                <AbortOnMissedFrames Status="Valid">true</AbortOnMissedFrames>
                <LiveShutterSignal Status="Valid">1</LiveShutterSignal>
                <FrameTime Status="Valid">0</FrameTime>
                <ReadoutPort Status="Valid">0</ReadoutPort>
                <SnapWithSWTrigger Status="Valid">false</SnapWithSWTrigger>
                <TileAdjustment Status="Valid">0</TileAdjustment>
                <CameraBitsPerPixel Status="Valid">0</CameraBitsPerPixel>
                <CameraLUT1 Status="Valid">0</CameraLUT1>
                <CameraLUT2 Status="Valid">1</CameraLUT2>
                <CameraGamma Status="Valid">1</CameraGamma>
                <Compression Status="Valid">false</Compression>
                <ContinuousAcquisitionMode Status="Valid">0</ContinuousAcquisitionMode>
                <SequenceCount Status="Valid">0</SequenceCount>
                <SequenceProgress Status="Valid">true</SequenceProgress>
                <LEDIntensity Status="Valid">9</LEDIntensity>
                <LEDIntensityTrigger Status="Valid">9</LEDIntensityTrigger>
                <AutomaticTriggerControl Status="Valid">true</AutomaticTriggerControl>
                <SuppressTemperatureWarnings Status="Valid">false</SuppressTemperatureWarnings>
              </Camera>
              <Camera Id="MTBCamera_MTBSideportChanger_Left.HDCamC13440-20C">
                <CameraDisplayName Status="Valid">Hamamatsu Camera</CameraDisplayName>
                <ApplyCameraProfile Status="Valid">true</ApplyCameraProfile>
                <ApplyImageOrientation Status="Valid">true</ApplyImageOrientation>
                <ExposureTime Status="Valid">200.003</ExposureTime>
                <Frame Status="Valid">0,0,2048,2048</Frame>
                <ImageOrientation Status="Valid">0</ImageOrientation>
                <ImageDeliveryBufferCount Status="Valid">4</ImageDeliveryBufferCount>
                <Adjust Status="Valid">0.7</Adjust>
                <AdjustFrameRate Status="Valid">true</AdjustFrameRate>
                <AutoExposure Status="Valid">false</AutoExposure>
                <AutoExposureFrame Status="Valid">Empty</AutoExposureFrame>
                <Binning Status="Valid">1,1</Binning>
                <AdaptExposureByBinningChange Status="Valid">false</AdaptExposureByBinningChange>
                <BinningList Status="Valid">0</BinningList>
                <BlackReference Status="Valid">false</BlackReference>
                <DualCameraCalibration Status="Valid">false</DualCameraCalibration>
                <DualCameraCalibrationId Status="Valid">None</DualCameraCalibrationId>
                <ExposureDelay Status="Valid">0</ExposureDelay>
                <FrameRateTarget Status="Valid">30</FrameRateTarget>
                <NoiseFilter Status="Valid">false</NoiseFilter>
                <NoiseFilterThreshold Status="Valid">1.5</NoiseFilterThreshold>
                <ReferenceImageCount Status="Valid">3</ReferenceImageCount>
                <ShadingReference Status="Valid">true</ShadingReference>
                <ShadingReferenceSource Status="Valid">1</ShadingReferenceSource>
                <ShadingReferenceSourceVisibility Status="Valid">true</ShadingReferenceSourceVisibility>
                <ShadingStrength Status="Valid">1</ShadingStrength>
                <ShadingUseBias Status="Valid">true</ShadingUseBias>
                <SnapMode Status="Valid">0</SnapMode>
                <UnsharpMask Status="Valid">false</UnsharpMask>
                <UnsharpMaskState Status="Valid"></UnsharpMaskState>
                <DefectPixelCorrection Status="Valid">true</DefectPixelCorrection>
                <VariBits Status="Valid">16</VariBits>
                <ReadoutSpeed Status="Valid">1</ReadoutSpeed>
                <TriggerMode Status="Valid">0</TriggerMode>
                <Trigger Status="Valid">false</Trigger>
                <LiveShutter Status="Valid">true</LiveShutter>
                <SnapShutter Status="Valid">true</SnapShutter>
                <ContinuousAcquisitionMode Status="Valid">0</ContinuousAcquisitionMode>
                <SequenceCount Status="Valid">0</SequenceCount>
                <SequenceProgress Status="Valid">true</SequenceProgress>
                <AutomaticTriggerControl Status="Valid">true</AutomaticTriggerControl>
              </Camera>
              <Camera Id="CameraUnmounted0.Axiocam506m">
                <ApplyCameraProfile Status="Valid">true</ApplyCameraProfile>
                <ApplyImageOrientation Status="Valid">true</ApplyImageOrientation>
                <ExposureTime Status="Valid">20</ExposureTime>
                <Frame Status="Valid">0,0,2752,2208</Frame>
                <ImageOrientation Status="Valid">3</ImageOrientation>
                <ContinuousAcquisitionSafeMode Status="Valid">true</ContinuousAcquisitionSafeMode>
                <EnableSignalsForFastAcq Status="Valid"></EnableSignalsForFastAcq>
                <ShadingReference Status="Valid">false</ShadingReference>
                <ShadingReferenceSource Status="Valid">1</ShadingReferenceSource>
                <ShadingReferenceSourceVisibility Status="Valid">true</ShadingReferenceSourceVisibility>
                <Resolution Status="Valid">0</Resolution>
                <BinningList Status="Valid">0</BinningList>
                <AnalogGainModeList Status="Valid">0</AnalogGainModeList>
                <Trigger Status="Valid">false</Trigger>
                <TriggerMode Status="Valid">0</TriggerMode>
                <SnapShutter Status="Valid">false</SnapShutter>
                <LiveShutter Status="Valid">false</LiveShutter>
                <ShutterMode Status="Valid">0</ShutterMode>
                <ShutterOpenDelay Status="Valid">0</ShutterOpenDelay>
                <SoftwareBinningList Status="Valid">0</SoftwareBinningList>
                <ResamplingParameterKey Status="Valid">1</ResamplingParameterKey>
                <ResamplingModeParameterKey Status="Valid">0</ResamplingModeParameterKey>
                <PixelClock Status="Valid">0</PixelClock>
                <ImageDeliveryBufferCount Status="Valid">4</ImageDeliveryBufferCount>
                <Adjust Status="Valid">0.7</Adjust>
                <AdjustFrameRate Status="Valid">true</AdjustFrameRate>
                <AutoExposure Status="Valid">false</AutoExposure>
                <AutoExposureFrame Status="Valid">Empty</AutoExposureFrame>
                <Binning Status="Valid">1,1</Binning>
                <AdaptExposureByBinningChange Status="Valid">false</AdaptExposureByBinningChange>
                <BlackReference Status="Valid">false</BlackReference>
                <DualCameraCalibration Status="Valid">false</DualCameraCalibration>
                <DualCameraCalibrationId Status="Valid">None</DualCameraCalibrationId>
                <ExposureDelay Status="Valid">0</ExposureDelay>
                <FrameRateTarget Status="Valid">30</FrameRateTarget>
                <NoiseFilter Status="Valid">false</NoiseFilter>
                <NoiseFilterThreshold Status="Valid">1.5</NoiseFilterThreshold>
                <ReferenceImageCount Status="Valid">3</ReferenceImageCount>
                <SnapMode Status="Valid">0</SnapMode>
                <UnsharpMask Status="Valid">false</UnsharpMask>
                <UnsharpMaskState Status="Valid"></UnsharpMaskState>
                <AcquisitionFrame Status="Valid">0,0,2752,2208</AcquisitionFrame>
                <SDKVersion Status="Valid">1.78</SDKVersion>
                <AbortOnMissedFrames Status="Valid">true</AbortOnMissedFrames>
                <LiveShutterSignal Status="Valid">1</LiveShutterSignal>
                <FrameTime Status="Valid">0</FrameTime>
                <ReadoutPort Status="Valid">0</ReadoutPort>
                <SnapWithSWTrigger Status="Valid">false</SnapWithSWTrigger>
                <TileAdjustment Status="Valid">0</TileAdjustment>
                <CameraBitsPerPixel Status="Valid">0</CameraBitsPerPixel>
                <CameraLUT1 Status="Valid">0</CameraLUT1>
                <CameraLUT2 Status="Valid">1</CameraLUT2>
                <CameraGamma Status="Valid">1</CameraGamma>
                <Compression Status="Valid">false</Compression>
                <ContinuousAcquisitionMode Status="Valid">0</ContinuousAcquisitionMode>
                <SequenceCount Status="Valid">0</SequenceCount>
                <SequenceProgress Status="Valid">true</SequenceProgress>
                <LEDIntensity Status="Valid">9</LEDIntensity>
                <LEDIntensityTrigger Status="Valid">9</LEDIntensityTrigger>
                <AutomaticTriggerControl Status="Valid">true</AutomaticTriggerControl>
                <SuppressTemperatureWarnings Status="Valid">false</SuppressTemperatureWarnings>
              </Camera>
            </Detectors>
            <Devices />
          </AcquisitionModeSetup>
          <AutoImmersionSetup IsActivated="false">
            <ImmersionTimeInterval>0</ImmersionTimeInterval>
            <ImmersionTravelDistance>0</ImmersionTravelDistance>
            <IsBubbleEliminationMovementEnabled>false</IsBubbleEliminationMovementEnabled>
            <BubbleEliminationMovementTargetX>20000</BubbleEliminationMovementTargetX>
            <BubbleEliminationMovementTargetY>20000</BubbleEliminationMovementTargetY>
          </AutoImmersionSetup>
          <BleachingSetup IsActivated="false">
            <BleachSettingsName>not defined</BleachSettingsName>
            <BleachSettingsType></BleachSettingsType>
          </BleachingSetup>
          <DynamicsSetup IsActivated="false" GraphicScale="1" Id="636336348164199646">
            <Appliances>
              <MeasurementSettings />
            </Appliances>
          </DynamicsSetup>
          <ExperimentRegionsSetup IsActivated="false">
            <FitFrameSizeToRegions>false</FitFrameSizeToRegions>
            <UseStageCoordinates>false</UseStageCoordinates>
            <Regions />
          </ExperimentRegionsSetup>
          <FocusSetup IsActivated="true">
            <RepetitionSettingsMode>Standard</RepetitionSettingsMode>
            <FocusStrategy IsActivated="true">
              <StrategyMode>None</StrategyMode>
              <ReferenceChannelId>636336417754748304</ReferenceChannelId>
              <IsFocussingOnAllTracks>false</IsFocussingOnAllTracks>
              <IsFocussingBeforeAcquisition>true</IsFocussingBeforeAcquisition>
              <FixedZPosition>0</FixedZPosition>
              <UseZPositionFromTilesSetup>true</UseZPositionFromTilesSetup>
              <ExecutionInTileRegionMode>CenterOfRegion</ExecutionInTileRegionMode>
              <SupportPointsMode>FixedZPosition</SupportPointsMode>
              <FocusZStackMode>FixedZ</FocusZStackMode>
              <WaitPositionMode>CenterOfFirstRegion</WaitPositionMode>
              <WaitPositionX>0</WaitPositionX>
              <WaitPositionY>0</WaitPositionY>
              <WaitPositionZ>0</WaitPositionZ>
              <IsUpdatePositionedRegionsToClientEnabled>true</IsUpdatePositionedRegionsToClientEnabled>
              <PositionedRegionsUpdateMode>CumulatedPositions</PositionedRegionsUpdateMode>
              <BreakAfterSupportPointsDetermination>false</BreakAfterSupportPointsDetermination>
              <ErrorNotificationHints>None</ErrorNotificationHints>
              <AdditionalSupportPointOffset>0</AdditionalSupportPointOffset>
              <TimeSeriesIntervalInfo>
                <IsActivated>false</IsActivated>
                <IsMainIntervalEnabled>true</IsMainIntervalEnabled>
                <IsSubIntervalEnabled>false</IsSubIntervalEnabled>
                <MainInterval>1</MainInterval>
                <SubInterval>1</SubInterval>
              </TimeSeriesIntervalInfo>
              <RegionsIntervalInfo>
                <IsActivated>false</IsActivated>
                <IsMainIntervalEnabled>true</IsMainIntervalEnabled>
                <IsSubIntervalEnabled>false</IsSubIntervalEnabled>
                <MainInterval>1</MainInterval>
                <SubInterval>1</SubInterval>
              </RegionsIntervalInfo>
              <TilesIntervalInfo>
                <IsActivated>false</IsActivated>
                <IsMainIntervalEnabled>true</IsMainIntervalEnabled>
                <IsSubIntervalEnabled>false</IsSubIntervalEnabled>
                <MainInterval>1</MainInterval>
                <SubInterval>1</SubInterval>
              </TilesIntervalInfo>
              <HardwareAutofocusOptions>
                <IsSupportedBySoftwareAutofocus>false</IsSupportedBySoftwareAutofocus>
              </HardwareAutofocusOptions>
              <HardwareAutofocusSupportPointsModeOptions>
                <IsSupportedBySoftwareAutofocus>false</IsSupportedBySoftwareAutofocus>
              </HardwareAutofocusSupportPointsModeOptions>
            </FocusStrategy>
            <Autofocus Id="Autofocus">
              <AutofocusStrategyMode Status="Valid">Software</AutofocusStrategyMode>
              <AutofocusSignalQualityThreshold Status="Valid">50</AutofocusSignalQualityThreshold>
            </Autofocus>
            <HardwareAutofocus Id="MTBAutoFocus">
              <Period>0</Period>
              <AutofocusMountingAngle>0</AutofocusMountingAngle>
              <AutofocusPositionOffset>0</AutofocusPositionOffset>
              <AutofocusOperationMode>Exact</AutofocusOperationMode>
              <AutofocusSpecimenType>Reflective</AutofocusSpecimenType>
            </HardwareAutofocus>
            <SoftwareAutofocus>
              <ReflectionMode>Disabled</ReflectionMode>
              <ReflectionModeOffset>-120</ReflectionModeOffset>
              <AutofocusRegion>
                <X>0</X>
                <Y>0</Y>
                <DX>1</DX>
                <DY>1</DY>
              </AutofocusRegion>
              <BacklashStepsize>2</BacklashStepsize>
              <DepthOfFocus>0.51</DepthOfFocus>
              <DoBacklashCorrection>-1</DoBacklashCorrection>
              <DoBleachingCorrection>true</DoBleachingCorrection>
              <FactorGaussianFitStepsize>10</FactorGaussianFitStepsize>
              <InitialDirection>1</InitialDirection>
              <IsAutomaticRange>true</IsAutomaticRange>
              <LowerLimit>100</LowerLimit>
              <Precision>4</Precision>
              <PredefinedStepsize>Optimal</PredefinedStepsize>
              <SharpnessMeasureMethod>Auto</SharpnessMeasureMethod>
              <RelativeSearchRange>20.4</RelativeSearchRange>
              <SearchRangeType>Relative</SearchRangeType>
              <SearchStrategy>Exhaustive</SearchStrategy>
              <SharpnessMeasureSet Name="Best">
                <SharpnessMeasure DecisionWeight="1" ScoreType="HaarGradient">
                  <Parameters>
                    <Parameter>1</Parameter>
                  </Parameters>
                </SharpnessMeasure>
                <SharpnessMeasure DecisionWeight="2" ScoreType="HaarGradient">
                  <Parameters>
                    <Parameter>2</Parameter>
                  </Parameters>
                </SharpnessMeasure>
                <SharpnessMeasure DecisionWeight="3" ScoreType="HaarGradient">
                  <Parameters>
                    <Parameter>3</Parameter>
                  </Parameters>
                </SharpnessMeasure>
              </SharpnessMeasureSet>
              <UpperLimit>-100</UpperLimit>
              <UseAcquisitionROI>true</UseAcquisitionROI>
              <UseCameraParameters>false</UseCameraParameters>
              <UseChannelInformation>true</UseChannelInformation>
            </SoftwareAutofocus>
            <DefiniteFocus IsActivated="false">
              <IsContinuousStabilizationEnabled>false</IsContinuousStabilizationEnabled>
              <ContinuousStabilizationMode>Periodic</ContinuousStabilizationMode>
              <Period>10</Period>
              <OperationMode>Exact</OperationMode>
              <IsPausedDuringAcquisition>true</IsPausedDuringAcquisition>
              <SkipInitialization>false</SkipInitialization>
              <DelayOnFirstTileInRegion>0</DelayOnFirstTileInRegion>
            </DefiniteFocus>
          </FocusSetup>
          <LinkamRampSetup IsActivated="false">
            <Rate>0</Rate>
            <Limit>0</Limit>
            <HoldTime>0</HoldTime>
            <RampType>None</RampType>
          </LinkamRampSetup>
          <RatioSetup IsActivated="false">
            <IsRatioImageGenerated>false</IsRatioImageGenerated>
            <SelectedColorMode>Palette</SelectedColorMode>
            <Color>#00FFFFFF</Color>
            <PaletteName>rainbow</PaletteName>
            <RatioDisplayMinimum>0</RatioDisplayMinimum>
            <RatioDisplayMaximum>10</RatioDisplayMaximum>
            <RatioMethod>SingleWavelength</RatioMethod>
            <SelectedReferenceIdChannel1>0</SelectedReferenceIdChannel1>
            <SelectedReferenceIdChannel2>0</SelectedReferenceIdChannel2>
            <RatioBackgroundCorrection>None</RatioBackgroundCorrection>
            <BackgroundCorrectionChannel1>0</BackgroundCorrectionChannel1>
            <BackgroundCorrectionChannel2>0</BackgroundCorrectionChannel2>
            <AverageFrame>5</AverageFrame>
            <Multiplicator>1</Multiplicator>
            <IsOptionalThreshold>false</IsOptionalThreshold>
            <OptionalThresholdChannel1>0</OptionalThresholdChannel1>
            <OptionalThresholdChannel2>0</OptionalThresholdChannel2>
            <IsRatioCalculationEnabled>true</IsRatioCalculationEnabled>
            <IsRatioReferenceImageDefined>true</IsRatioReferenceImageDefined>
            <AverageStartFrame>1</AverageStartFrame>
            <AverageEndFrame>1</AverageEndFrame>
          </RatioSetup>
          <TempSeriesSetup IsActivated="false">
            <TemperatureStep>0</TemperatureStep>
          </TempSeriesSetup>
          <DisableBlankingSetup IsActivated="false" />
          <VivaTome2AcquisitionSetup IsActivated="true">
            <AcquisitionMode>OpticalSectioning</AcquisitionMode>
            <IsShadingCorrection>true</IsShadingCorrection>
            <IsNormalization>false</IsNormalization>
            <Averaging>1</Averaging>
            <Grid>Pattern1</Grid>
            <AutomaticGridControl>false</AutomaticGridControl>
            <IsOnlineProcessing>false</IsOnlineProcessing>
          </VivaTome2AcquisitionSetup>
          <CPMFocusSetup IsActivated="false">
            <StrategyMode>None</StrategyMode>
            <UseAutoBC>false</UseAutoBC>
            <ScanSpeedForBCTraining>0</ScanSpeedForBCTraining>
          </CPMFocusSetup>
        </HelperSetups>
      </AcquisitionBlock>
    </ExperimentBlocks>
    <HardwareSettingsPool>
      <HardwareSetting Name="DIC">
        <ParameterCollection Id="MTBTLHalogenLamp">
          <LampMode Status="Valid" IsActivated="true">Manual</LampMode>
          <Intensity Status="Valid" IsActivated="true">12.2</Intensity>
        </ParameterCollection>
        <ParameterCollection Id="MTBTLShutter">
          <IsClosed Status="Valid" IsActivated="true">false</IsClosed>
        </ParameterCollection>
        <ParameterCollection Id="MTBCondenserContrastChanger">
          <PositionName Status="Valid" IsActivated="true">AquilaContrast.DIC3</PositionName>
          <Position Status="Valid" IsActivated="true">5</Position>
        </ParameterCollection>
        <ParameterCollection Id="MTBTLApertureStop">
          <Position Status="Valid" IsActivated="true" Unit="NA">0.55</Position>
        </ParameterCollection>
        <ParameterCollection Id="MTBReflectorChanger">
          <PositionName Status="Valid" IsActivated="true">Reflector.424921-9901-000</PositionName>
          <Position Status="Valid" IsActivated="true">2</Position>
        </ParameterCollection>
      </HardwareSetting>
      <HardwareSetting Name="Before Exp [DAPI, EGFP, mPlum, DIC] Smart">
        <ParameterCollection Id="MTBLED1">
          <IsEnabled IsActivated="true">false</IsEnabled>
        </ParameterCollection>
        <ParameterCollection Id="MTBLED3">
          <IsEnabled IsActivated="true">false</IsEnabled>
        </ParameterCollection>
        <ParameterCollection Id="MTBLED5">
          <IsEnabled IsActivated="true">false</IsEnabled>
        </ParameterCollection>
        <ParameterCollection Id="MTBLED6">
          <IsEnabled IsActivated="true">false</IsEnabled>
        </ParameterCollection>
        <ParameterCollection Id="MTBRLTLSwitch">
          <Position IsActivated="true">1</Position>
          <PositionName IsActivated="true">RLTLSwitch.TL</PositionName>
        </ParameterCollection>
        <ParameterCollection Id="MTBTLShutter">
          <IsClosed IsActivated="true">true</IsClosed>
        </ParameterCollection>
        <ParameterCollection Id="MTBTLHalogenLamp">
          <LampMode IsActivated="true">Standby</LampMode>
          <Intensity IsActivated="true">0</Intensity>
        </ParameterCollection>
      </HardwareSetting>
      <HardwareSetting Name="After Exp [DAPI, EGFP, mPlum, DIC] Smart">
        <ParameterCollection Id="MTBLED1">
          <IsEnabled IsActivated="true">false</IsEnabled>
        </ParameterCollection>
        <ParameterCollection Id="MTBLED3">
          <IsEnabled IsActivated="true">false</IsEnabled>
        </ParameterCollection>
        <ParameterCollection Id="MTBLED5">
          <IsEnabled IsActivated="true">false</IsEnabled>
        </ParameterCollection>
        <ParameterCollection Id="MTBLED6">
          <IsEnabled IsActivated="true">false</IsEnabled>
        </ParameterCollection>
        <ParameterCollection Id="MTBTLShutter">
          <IsClosed IsActivated="true">true</IsClosed>
        </ParameterCollection>
        <ParameterCollection Id="MTBTLHalogenLamp">
          <LampMode IsActivated="true">Standby</LampMode>
          <Intensity IsActivated="true">0</Intensity>
        </ParameterCollection>
      </HardwareSetting>
      <HardwareSetting Name="Before [DAPI] Smart">
        <ParameterCollection Id="MTBSideportChanger">
          <Position IsActivated="true">2</Position>
          <PositionName IsActivated="true">Aquila.SideportElement_100%L</PositionName>
        </ParameterCollection>
        <ParameterCollection Id="MTBReflectorChanger">
          <Position IsActivated="true">6</Position>
          <PositionName IsActivated="true">Reflector.489096-9100-000</PositionName>
        </ParameterCollection>
        <ParameterCollection Id="MTBLED1">
          <IsEnabled Status="Valid" IsActivated="true">true</IsEnabled>
          <Intensity Status="Valid" IsActivated="true">35.401201923077</Intensity>
        </ParameterCollection>
        <ParameterCollection Id="AlbireoLEDController">
          <LampMode Status="Valid" IsActivated="true">LEDContinuous</LampMode>
        </ParameterCollection>
      </HardwareSetting>
      <HardwareSetting Name="After [DAPI] Smart">
        <ParameterCollection Id="MTBLED1">
          <IsEnabled IsActivated="true">false</IsEnabled>
          <Intensity IsActivated="true">0</Intensity>
        </ParameterCollection>
      </HardwareSetting>
      <HardwareSetting Name="Before [EGFP] Smart">
        <ParameterCollection Id="MTBSideportChanger">
          <Position IsActivated="true">2</Position>
          <PositionName IsActivated="true">Aquila.SideportElement_100%L</PositionName>
        </ParameterCollection>
        <ParameterCollection Id="MTBReflectorChanger">
          <Position IsActivated="true">3</Position>
          <PositionName IsActivated="true">Reflector.489038-9901-000</PositionName>
        </ParameterCollection>
        <ParameterCollection Id="MTBLED3">
          <IsEnabled Status="Valid" IsActivated="true">true</IsEnabled>
          <Intensity Status="Valid" IsActivated="true">40</Intensity>
        </ParameterCollection>
        <ParameterCollection Id="AlbireoLEDController">
          <LampMode Status="Valid" IsActivated="true">LEDContinuous</LampMode>
        </ParameterCollection>
      </HardwareSetting>
      <HardwareSetting Name="After [EGFP] Smart">
        <ParameterCollection Id="MTBLED3">
          <IsEnabled IsActivated="true">false</IsEnabled>
          <Intensity IsActivated="true">0</Intensity>
        </ParameterCollection>
      </HardwareSetting>
      <HardwareSetting Name="Before [mPlum] Smart">
        <ParameterCollection Id="MTBSideportChanger">
          <Position IsActivated="true">2</Position>
          <PositionName IsActivated="true">Aquila.SideportElement_100%L</PositionName>
        </ParameterCollection>
        <ParameterCollection Id="MTBReflectorChanger">
          <Position IsActivated="true">5</Position>
          <PositionName IsActivated="true">Reflector.489064-0000-000</PositionName>
        </ParameterCollection>
        <ParameterCollection Id="MTBLED5">
          <IsEnabled Status="Valid" IsActivated="true">true</IsEnabled>
          <Intensity Status="Valid" IsActivated="true">100</Intensity>
        </ParameterCollection>
        <ParameterCollection Id="MTBFLLEDFilterChanger">
          <Position Status="Valid" IsActivated="true">2</Position>
          <PositionName Status="Valid" IsActivated="true">Albireo_Filter.590_27</PositionName>
        </ParameterCollection>
        <ParameterCollection Id="AlbireoLEDController">
          <LampMode Status="Valid" IsActivated="true">LEDContinuous</LampMode>
        </ParameterCollection>
      </HardwareSetting>
      <HardwareSetting Name="After [mPlum] Smart">
        <ParameterCollection Id="MTBLED5">
          <IsEnabled IsActivated="true">false</IsEnabled>
          <Intensity IsActivated="true">0</Intensity>
        </ParameterCollection>
      </HardwareSetting>
      <HardwareSetting Name="Before [DIC] Smart">
        <ParameterCollection Id="MTBSideportChanger">
          <Position Status="Valid" IsActivated="true">2</Position>
          <PositionName Status="Valid" IsActivated="true">Aquila.SideportElement_100%L</PositionName>
        </ParameterCollection>
        <ParameterCollection Id="MTBCondenserContrastChanger">
          <Position Status="Valid" IsActivated="true">5</Position>
          <PositionName Status="Valid" IsActivated="true">AquilaContrast.DIC3</PositionName>
        </ParameterCollection>
        <ParameterCollection Id="MTBReflectorChanger">
          <Position Status="Valid" IsActivated="true">2</Position>
          <PositionName Status="Valid" IsActivated="true">Reflector.424921-9901-000</PositionName>
        </ParameterCollection>
        <ParameterCollection Id="MTBTLShutter">
          <IsClosed Status="Valid" IsActivated="true">false</IsClosed>
        </ParameterCollection>
        <ParameterCollection Id="MTBTLHalogenLamp">
          <LampMode Status="Valid" IsActivated="true">Manual</LampMode>
          <Intensity Status="Valid" IsActivated="true">10.638164251208</Intensity>
        </ParameterCollection>
      </HardwareSetting>
      <HardwareSetting Name="After [DIC] Smart">
        <ParameterCollection Id="MTBTLShutter">
          <IsClosed IsActivated="true">true</IsClosed>
        </ParameterCollection>
        <ParameterCollection Id="MTBTLHalogenLamp">
          <LampMode IsActivated="true">Standby</LampMode>
          <Intensity IsActivated="true">0</Intensity>
        </ParameterCollection>
      </HardwareSetting>
      <HardwareSetting Name="Before [De2Gr] Smart">
        <ParameterCollection Id="MTBSideportChanger">
          <Position IsActivated="true">2</Position>
          <PositionName IsActivated="true">Aquila.SideportElement_100%L</PositionName>
        </ParameterCollection>
        <ParameterCollection Id="MTBReflectorChanger">
          <Position IsActivated="true">3</Position>
          <PositionName IsActivated="true">Reflector.489038-9901-000</PositionName>
        </ParameterCollection>
        <ParameterCollection Id="MTBLED3">
          <IsEnabled Status="Valid" IsActivated="true">true</IsEnabled>
          <Intensity Status="Valid" IsActivated="true">100</Intensity>
        </ParameterCollection>
        <ParameterCollection Id="AlbireoLEDController">
          <LampMode Status="Valid" IsActivated="true">LEDContinuous</LampMode>
        </ParameterCollection>
      </HardwareSetting>
      <HardwareSetting Name="After [De2Gr] Smart">
        <ParameterCollection Id="MTBLED3">
          <IsEnabled IsActivated="true">false</IsEnabled>
          <Intensity IsActivated="true">0</Intensity>
        </ParameterCollection>
      </HardwareSetting>
      <HardwareSetting Name="Before [AF555] Smart">
        <ParameterCollection Id="MTBSideportChanger">
          <Position IsActivated="true">2</Position>
          <PositionName IsActivated="true">Aquila.SideportElement_100%L</PositionName>
        </ParameterCollection>
        <ParameterCollection Id="MTBReflectorChanger">
          <Position IsActivated="true">1</Position>
          <PositionName IsActivated="true">Reflector.489043-9901-000</PositionName>
        </ParameterCollection>
        <ParameterCollection Id="MTBLED5">
          <IsEnabled Status="Valid" IsActivated="true">true</IsEnabled>
          <Intensity Status="Valid" IsActivated="true">90.599145755428</Intensity>
        </ParameterCollection>
        <ParameterCollection Id="MTBFLLEDFilterChanger">
          <Position Status="Valid" IsActivated="true">1</Position>
          <PositionName Status="Valid" IsActivated="true">Albireo_Filter.555_30</PositionName>
        </ParameterCollection>
        <ParameterCollection Id="AlbireoLEDController">
          <LampMode Status="Valid" IsActivated="true">LEDContinuous</LampMode>
        </ParameterCollection>
      </HardwareSetting>
      <HardwareSetting Name="After [AF555] Smart">
        <ParameterCollection Id="MTBLED5">
          <IsEnabled IsActivated="true">false</IsEnabled>
          <Intensity IsActivated="true">0</Intensity>
        </ParameterCollection>
      </HardwareSetting>
      <HardwareSetting Name="Before [AF594] Smart">
        <ParameterCollection Id="MTBSideportChanger">
          <Position IsActivated="true">2</Position>
          <PositionName IsActivated="true">Aquila.SideportElement_100%L</PositionName>
        </ParameterCollection>
        <ParameterCollection Id="MTBReflectorChanger">
          <Position IsActivated="true">5</Position>
          <PositionName IsActivated="true">Reflector.489064-0000-000</PositionName>
        </ParameterCollection>
        <ParameterCollection Id="MTBLED5">
          <IsEnabled Status="Valid" IsActivated="true">true</IsEnabled>
          <Intensity Status="Valid" IsActivated="true">63.23885187677</Intensity>
        </ParameterCollection>
        <ParameterCollection Id="MTBFLLEDFilterChanger">
          <Position Status="Valid" IsActivated="true">2</Position>
          <PositionName Status="Valid" IsActivated="true">Albireo_Filter.590_27</PositionName>
        </ParameterCollection>
        <ParameterCollection Id="AlbireoLEDController">
          <LampMode Status="Valid" IsActivated="true">LEDContinuous</LampMode>
        </ParameterCollection>
      </HardwareSetting>
      <HardwareSetting Name="After [AF594] Smart">
        <ParameterCollection Id="MTBLED5">
          <IsEnabled IsActivated="true">false</IsEnabled>
          <Intensity IsActivated="true">0</Intensity>
        </ParameterCollection>
      </HardwareSetting>
      <HardwareSetting Name="Before [AF647] Smart">
        <ParameterCollection Id="MTBSideportChanger">
          <Position IsActivated="true">2</Position>
          <PositionName IsActivated="true">Aquila.SideportElement_100%L</PositionName>
        </ParameterCollection>
        <ParameterCollection Id="MTBReflectorChanger">
          <Position IsActivated="true">4</Position>
          <PositionName IsActivated="true">Reflector.488050-9901-000</PositionName>
        </ParameterCollection>
        <ParameterCollection Id="MTBLED6">
          <IsEnabled Status="Valid" IsActivated="true">true</IsEnabled>
          <Intensity Status="Valid" IsActivated="true">57.068785254956</Intensity>
        </ParameterCollection>
        <ParameterCollection Id="AlbireoLEDController">
          <LampMode Status="Valid" IsActivated="true">LEDContinuous</LampMode>
        </ParameterCollection>
      </HardwareSetting>
      <HardwareSetting Name="After [AF647] Smart">
        <ParameterCollection Id="MTBLED6">
          <IsEnabled IsActivated="true">false</IsEnabled>
          <Intensity IsActivated="true">0</Intensity>
        </ParameterCollection>
      </HardwareSetting>
      <HardwareSetting Name="Before [AF568] Smart">
        <ParameterCollection Id="MTBSideportChanger">
          <Position IsActivated="true">2</Position>
          <PositionName IsActivated="true">Aquila.SideportElement_100%L</PositionName>
        </ParameterCollection>
        <ParameterCollection Id="MTBReflectorChanger">
          <Position IsActivated="true">1</Position>
          <PositionName IsActivated="true">Reflector.489043-9901-000</PositionName>
        </ParameterCollection>
        <ParameterCollection Id="MTBLED5">
          <IsEnabled Status="Valid" IsActivated="true">true</IsEnabled>
          <Intensity Status="Valid" IsActivated="true">79.125474128894</Intensity>
        </ParameterCollection>
        <ParameterCollection Id="MTBFLLEDFilterChanger">
          <Position Status="Valid" IsActivated="true">1</Position>
          <PositionName Status="Valid" IsActivated="true">Albireo_Filter.555_30</PositionName>
        </ParameterCollection>
        <ParameterCollection Id="AlbireoLEDController">
          <LampMode Status="Valid" IsActivated="true">LEDContinuous</LampMode>
        </ParameterCollection>
      </HardwareSetting>
      <HardwareSetting Name="After [AF568] Smart">
        <ParameterCollection Id="MTBLED5">
          <IsEnabled IsActivated="true">false</IsEnabled>
          <Intensity IsActivated="true">0</Intensity>
        </ParameterCollection>
      </HardwareSetting>
      <HardwareSetting Name="Before [AF546] Smart">
        <ParameterCollection Id="MTBSideportChanger">
          <Position IsActivated="true">2</Position>
          <PositionName IsActivated="true">Aquila.SideportElement_100%L</PositionName>
        </ParameterCollection>
        <ParameterCollection Id="MTBReflectorChanger">
          <Position IsActivated="true">1</Position>
          <PositionName IsActivated="true">Reflector.489043-9901-000</PositionName>
        </ParameterCollection>
        <ParameterCollection Id="MTBLED5">
          <IsEnabled Status="Valid" IsActivated="true">true</IsEnabled>
          <Intensity Status="Valid" IsActivated="true">70.740867940273</Intensity>
        </ParameterCollection>
        <ParameterCollection Id="MTBFLLEDFilterChanger">
          <Position Status="Valid" IsActivated="true">1</Position>
          <PositionName Status="Valid" IsActivated="true">Albireo_Filter.555_30</PositionName>
        </ParameterCollection>
        <ParameterCollection Id="AlbireoLEDController">
          <LampMode Status="Valid" IsActivated="true">LEDContinuous</LampMode>
        </ParameterCollection>
      </HardwareSetting>
      <HardwareSetting Name="After [AF546] Smart">
        <ParameterCollection Id="MTBLED5">
          <IsEnabled IsActivated="true">false</IsEnabled>
          <Intensity IsActivated="true">0</Intensity>
        </ParameterCollection>
      </HardwareSetting>
      <HardwareSetting Name="Before [AF635] Smart">
        <ParameterCollection Id="MTBSideportChanger">
          <Position IsActivated="true">2</Position>
          <PositionName IsActivated="true">Aquila.SideportElement_100%L</PositionName>
        </ParameterCollection>
        <ParameterCollection Id="MTBReflectorChanger">
          <Position IsActivated="true">5</Position>
          <PositionName IsActivated="true">Reflector.489064-0000-000</PositionName>
        </ParameterCollection>
        <ParameterCollection Id="MTBLED5">
          <IsEnabled Status="Valid" IsActivated="true">true</IsEnabled>
          <Intensity Status="Valid" IsActivated="true">74.2</Intensity>
        </ParameterCollection>
        <ParameterCollection Id="MTBFLLEDFilterChanger">
          <Position Status="Valid" IsActivated="true">2</Position>
          <PositionName Status="Valid" IsActivated="true">Albireo_Filter.590_27</PositionName>
        </ParameterCollection>
        <ParameterCollection Id="AlbireoLEDController">
          <LampMode Status="Valid" IsActivated="true">LEDContinuous</LampMode>
        </ParameterCollection>
      </HardwareSetting>
      <HardwareSetting Name="After [AF635] Smart">
        <ParameterCollection Id="MTBLED5">
          <IsEnabled IsActivated="true">false</IsEnabled>
          <Intensity IsActivated="true">0</Intensity>
        </ParameterCollection>
      </HardwareSetting>
      <HardwareSetting Name="Before [AF488] Smart">
        <ParameterCollection Id="MTBSideportChanger">
          <Position IsActivated="true">2</Position>
          <PositionName IsActivated="true">Aquila.SideportElement_100%L</PositionName>
        </ParameterCollection>
        <ParameterCollection Id="MTBReflectorChanger">
          <Position IsActivated="true">3</Position>
          <PositionName IsActivated="true">Reflector.489038-9901-000</PositionName>
        </ParameterCollection>
        <ParameterCollection Id="MTBLED3">
          <IsEnabled Status="Valid" IsActivated="true">true</IsEnabled>
          <Intensity Status="Valid" IsActivated="true">86.186195129838</Intensity>
        </ParameterCollection>
        <ParameterCollection Id="AlbireoLEDController">
          <LampMode Status="Valid" IsActivated="true">LEDContinuous</LampMode>
        </ParameterCollection>
      </HardwareSetting>
      <HardwareSetting Name="After [AF488] Smart">
        <ParameterCollection Id="MTBLED3">
          <IsEnabled IsActivated="true">false</IsEnabled>
          <Intensity IsActivated="true">0</Intensity>
        </ParameterCollection>
      </HardwareSetting>
      <HardwareSetting Name="Before [AF594] Smart_2">
        <ParameterCollection Id="MTBSideportChanger">
          <Position IsActivated="true">2</Position>
          <PositionName IsActivated="true">Aquila.SideportElement_100%L</PositionName>
        </ParameterCollection>
        <ParameterCollection Id="MTBReflectorChanger">
          <Position IsActivated="true">5</Position>
          <PositionName IsActivated="true">Reflector.489064-0000-000</PositionName>
        </ParameterCollection>
        <ParameterCollection Id="MTBLED5">
          <IsEnabled Status="Valid" IsActivated="true">true</IsEnabled>
          <Intensity Status="Valid" IsActivated="true">85.878557998112</Intensity>
        </ParameterCollection>
        <ParameterCollection Id="MTBFLLEDFilterChanger">
          <Position Status="Valid" IsActivated="true">2</Position>
          <PositionName Status="Valid" IsActivated="true">Albireo_Filter.590_27</PositionName>
        </ParameterCollection>
        <ParameterCollection Id="AlbireoLEDController">
          <LampMode Status="Valid" IsActivated="true">LEDContinuous</LampMode>
        </ParameterCollection>
      </HardwareSetting>
      <HardwareSetting Name="After [AF594] Smart_2">
        <ParameterCollection Id="MTBLED5">
          <IsEnabled IsActivated="true">false</IsEnabled>
          <Intensity IsActivated="true">0</Intensity>
        </ParameterCollection>
      </HardwareSetting>
      <HardwareSetting Name="Before [AF488] Smart_2">
        <ParameterCollection Id="MTBSideportChanger">
          <Position IsActivated="true">2</Position>
          <PositionName IsActivated="true">Aquila.SideportElement_100%L</PositionName>
        </ParameterCollection>
        <ParameterCollection Id="MTBReflectorChanger">
          <Position IsActivated="true">3</Position>
          <PositionName IsActivated="true">Reflector.489038-9901-000</PositionName>
        </ParameterCollection>
        <ParameterCollection Id="MTBLED3">
          <IsEnabled Status="Valid" IsActivated="true">true</IsEnabled>
          <Intensity Status="Valid" IsActivated="true">20.441295062559</Intensity>
        </ParameterCollection>
        <ParameterCollection Id="AlbireoLEDController">
          <LampMode Status="Valid" IsActivated="true">LEDContinuous</LampMode>
        </ParameterCollection>
      </HardwareSetting>
      <HardwareSetting Name="After [AF488] Smart_2">
        <ParameterCollection Id="MTBLED3">
          <IsEnabled IsActivated="true">false</IsEnabled>
          <Intensity IsActivated="true">0</Intensity>
        </ParameterCollection>
      </HardwareSetting>
      <HardwareSetting Name="Before [LTR99] Smart">
        <ParameterCollection Id="MTBSideportChanger">
          <Position IsActivated="true">2</Position>
          <PositionName IsActivated="true">Aquila.SideportElement_100%L</PositionName>
        </ParameterCollection>
        <ParameterCollection Id="MTBReflectorChanger">
          <Position IsActivated="true">1</Position>
          <PositionName IsActivated="true">Reflector.489043-9901-000</PositionName>
        </ParameterCollection>
        <ParameterCollection Id="MTBLED5">
          <IsEnabled Status="Valid" IsActivated="true">true</IsEnabled>
          <Intensity Status="Valid" IsActivated="true">95.437259615385</Intensity>
        </ParameterCollection>
        <ParameterCollection Id="MTBFLLEDFilterChanger">
          <Position Status="Valid" IsActivated="true">1</Position>
          <PositionName Status="Valid" IsActivated="true">Albireo_Filter.555_30</PositionName>
        </ParameterCollection>
        <ParameterCollection Id="AlbireoLEDController">
          <LampMode Status="Valid" IsActivated="true">LEDContinuous</LampMode>
        </ParameterCollection>
      </HardwareSetting>
      <HardwareSetting Name="After [LTR99] Smart">
        <ParameterCollection Id="MTBLED5">
          <IsEnabled IsActivated="true">false</IsEnabled>
          <Intensity IsActivated="true">0</Intensity>
        </ParameterCollection>
      </HardwareSetting>
      <HardwareSetting Name="Before [hmGFP] Smart">
        <ParameterCollection Id="MTBSideportChanger">
          <Position IsActivated="true">2</Position>
          <PositionName IsActivated="true">Aquila.SideportElement_100%L</PositionName>
        </ParameterCollection>
        <ParameterCollection Id="MTBReflectorChanger">
          <Position IsActivated="true">3</Position>
          <PositionName IsActivated="true">Reflector.489038-9901-000</PositionName>
        </ParameterCollection>
        <ParameterCollection Id="MTBLED3">
          <IsEnabled Status="Valid" IsActivated="true">true</IsEnabled>
          <Intensity Status="Valid" IsActivated="true">50</Intensity>
        </ParameterCollection>
        <ParameterCollection Id="AlbireoLEDController">
          <LampMode Status="Valid" IsActivated="true">LEDContinuous</LampMode>
        </ParameterCollection>
      </HardwareSetting>
      <HardwareSetting Name="After [hmGFP] Smart">
        <ParameterCollection Id="MTBLED3">
          <IsEnabled IsActivated="true">false</IsEnabled>
          <Intensity IsActivated="true">0</Intensity>
        </ParameterCollection>
      </HardwareSetting>
      <HardwareSetting Name="Before [AF647] Smart_2">
        <ParameterCollection Id="MTBSideportChanger">
          <Position IsActivated="true">2</Position>
          <PositionName IsActivated="true">Aquila.SideportElement_100%L</PositionName>
        </ParameterCollection>
        <ParameterCollection Id="MTBReflectorChanger">
          <Position IsActivated="true">4</Position>
          <PositionName IsActivated="true">Reflector.488050-9901-000</PositionName>
        </ParameterCollection>
        <ParameterCollection Id="MTBLED6">
          <IsEnabled Status="Valid" IsActivated="true">true</IsEnabled>
          <Intensity Status="Valid" IsActivated="true">39.243509615385</Intensity>
        </ParameterCollection>
        <ParameterCollection Id="AlbireoLEDController">
          <LampMode Status="Valid" IsActivated="true">LEDContinuous</LampMode>
        </ParameterCollection>
      </HardwareSetting>
      <HardwareSetting Name="After [AF647] Smart_2">
        <ParameterCollection Id="MTBLED6">
          <IsEnabled IsActivated="true">false</IsEnabled>
          <Intensity IsActivated="true">0</Intensity>
        </ParameterCollection>
      </HardwareSetting>
    </HardwareSettingsPool>
    <ExperimentFeedback IsActivated="false">
      <IsSynchronous>true</IsSynchronous>
      <IsSynchronousToAnalysis>true</IsSynchronousToAnalysis>
      <IsSynchronousToFile>false</IsSynchronousToFile>
      <AllowNonExperimentObservablesToTriggerScript>false</AllowNonExperimentObservablesToTriggerScript>
      <DeadlockTimeout>10</DeadlockTimeout>
      <PreScript></PreScript>
      <LoopScript></LoopScript>
      <PostScript></PostScript>
      <IsWarningPopupShown>true</IsWarningPopupShown>
      <AreDebugMessagesEnabled>false</AreDebugMessagesEnabled>
      <Actions />
    </ExperimentFeedback>
    <AdditionalSettings />
    <Metadata>
      <ExperimentDuration></ExperimentDuration>
    </Metadata>
  </Experiment>
  <HardwareSetting>
    <ParameterCollection Id="MTBMicroscopeManager">
      <IsCondenserFocusing Status="Valid">false</IsCondenserFocusing>
      <IsCurrentFeed Status="Valid">false</IsCurrentFeed>
      <IsDazzleProtection Status="Valid">true</IsDazzleProtection>
      <IsLightManagerTemporary Status="Valid">false</IsLightManagerTemporary>
      <IsLoadWorkCoupling Status="Valid">false</IsLoadWorkCoupling>
      <IsVignettingFreeModeTemporary Status="Valid">false</IsVignettingFreeModeTemporary>
      <IsLaserSafety Status="Valid">false</IsLaserSafety>
      <IsParfocalCorrection Status="Valid">true</IsParfocalCorrection>
      <IsParfocalCorrectionSilentMode Status="Valid">false</IsParfocalCorrectionSilentMode>
      <IsParcentralCorrection Status="Valid">false</IsParcentralCorrection>
      <IsParcentralCorrectionSilentMode Status="Valid">false</IsParcentralCorrectionSilentMode>
      <IsObjectiveCorrFocusCorrection Status="Valid">false</IsObjectiveCorrFocusCorrection>
      <ContrastManagerContrastMethod Status="Valid">0</ContrastManagerContrastMethod>
      <ContrastManagerMode Status="Valid">Off</ContrastManagerMode>
      <LightManagerMode Status="Valid">Objective</LightManagerMode>
      <ParfocalParcentralValues Status="Valid">
        <ParfocalParcentralValues>
          <ParfocalParcentralValue MTBObjectiveChanger="1">
            <Parfocal>0</Parfocal>
            <ParcentralX>0</ParcentralX>
            <ParcentralY>0</ParcentralY>
          </ParfocalParcentralValue>
          <ParfocalParcentralValue MTBObjectiveChanger="2">
            <Parfocal>77.449</Parfocal>
            <ParcentralX>0</ParcentralX>
            <ParcentralY>0</ParcentralY>
          </ParfocalParcentralValue>
          <ParfocalParcentralValue MTBObjectiveChanger="3">
            <Parfocal>59.488</Parfocal>
            <ParcentralX>0</ParcentralX>
            <ParcentralY>0</ParcentralY>
          </ParfocalParcentralValue>
          <ParfocalParcentralValue MTBObjectiveChanger="4">
            <Parfocal>0</Parfocal>
            <ParcentralX>0</ParcentralX>
            <ParcentralY>0</ParcentralY>
          </ParfocalParcentralValue>
          <ParfocalParcentralValue MTBObjectiveChanger="5">
            <Parfocal>0</Parfocal>
            <ParcentralX>0</ParcentralX>
            <ParcentralY>0</ParcentralY>
          </ParfocalParcentralValue>
          <ParfocalParcentralValue MTBObjectiveChanger="6">
            <Parfocal>0</Parfocal>
            <ParcentralX>0</ParcentralX>
            <ParcentralY>0</ParcentralY>
          </ParfocalParcentralValue>
        </ParfocalParcentralValues>
      </ParfocalParcentralValues>
      <IsObjectiveProtectionActive Status="Valid">false</IsObjectiveProtectionActive>
    </ParameterCollection>
    <ParameterCollection Id="MTBCamera_MTBSideportChanger_Left.HDCamC13440-20C">
      <ExposureTime Status="Valid">200.003</ExposureTime>
      <Adjust Status="Valid">0.7</Adjust>
      <CameraDisplayName Status="Valid">Hamamatsu Camera</CameraDisplayName>
      <ApplyCameraProfile Status="Valid">true</ApplyCameraProfile>
      <ApplyCameraProfile.Type Status="Valid" IsReadOnly="true">BoolType</ApplyCameraProfile.Type>
      <ApplyCameraProfile.Default Status="Valid" IsReadOnly="true">true</ApplyCameraProfile.Default>
      <ApplyImageOrientation Status="Valid">true</ApplyImageOrientation>
      <ApplyImageOrientation.Type Status="Valid" IsReadOnly="true">BoolType</ApplyImageOrientation.Type>
      <ApplyImageOrientation.Default Status="Valid" IsReadOnly="true">true</ApplyImageOrientation.Default>
      <CameraBias Status="Valid" IsReadOnly="true">200</CameraBias>
      <CameraBias.Type Status="Valid" IsReadOnly="true">IntegerType</CameraBias.Type>
      <CameraBias.Default Status="Valid" IsReadOnly="true">0</CameraBias.Default>
      <CameraOrientation Status="Valid" IsReadOnly="true">0</CameraOrientation>
      <CameraOrientation.Type Status="Valid" IsReadOnly="true">IntegerType</CameraOrientation.Type>
      <CameraOrientation.ListItems Status="Valid" IsReadOnly="true">0|Original|Original,1|Flip|Flip Horizontally,2|Reverse|Flip Vertically,4|Rotate|Rotate 90 CW,7|FlipReverseRotate|Rotate 90 CCW,3|FlipReverse|Rotate 180,6|ReverseRotate|Mirror at +45 Diagonal,5|FlipRotate|Mirror at -45 Diagonal</CameraOrientation.ListItems>
      <CameraPixelAccuracy Status="Valid" IsReadOnly="true">0.00390625</CameraPixelAccuracy>
      <CameraPixelAccuracy.Type Status="Valid" IsReadOnly="true">DoubleType</CameraPixelAccuracy.Type>
      <CameraPixelAccuracy.Default Status="Valid" IsReadOnly="true">0.00390625</CameraPixelAccuracy.Default>
      <CameraPixelDistances Status="Valid" IsReadOnly="true">6.45,6.45</CameraPixelDistances>
      <CameraPixelDistances.Type Status="Valid" IsReadOnly="true">SizeType</CameraPixelDistances.Type>
      <CameraPixelMaximum Status="Valid" IsReadOnly="true">255</CameraPixelMaximum>
      <CameraPixelMaximum.Type Status="Valid" IsReadOnly="true">IntegerType</CameraPixelMaximum.Type>
      <CameraPixelMaximum.Default Status="Valid" IsReadOnly="true">255</CameraPixelMaximum.Default>
      <CameraPixelMinimum Status="Valid" IsReadOnly="true">0</CameraPixelMinimum>
      <CameraPixelMinimum.Type Status="Valid" IsReadOnly="true">IntegerType</CameraPixelMinimum.Type>
      <CameraPixelMinimum.Default Status="Valid" IsReadOnly="true">0</CameraPixelMinimum.Default>
      <CameraPixelType Status="Valid" IsReadOnly="true">Gray16</CameraPixelType>
      <CameraPixelType.Type Status="Valid" IsReadOnly="true">IntegerType</CameraPixelType.Type>
      <CameraPixelType.Default Status="Valid" IsReadOnly="true">0</CameraPixelType.Default>
      <CameraStatus Status="Valid" IsReadOnly="true"></CameraStatus>
      <CameraStatus.Type Status="Valid" IsReadOnly="true">StringType</CameraStatus.Type>
      <CameraStatus.Default Status="Valid" IsReadOnly="true"></CameraStatus.Default>
      <ExposureTime.Type Status="Valid" IsReadOnly="true">DoubleType</ExposureTime.Type>
      <ExposureTime.Default Status="Valid" IsReadOnly="true">20</ExposureTime.Default>
      <ExposureTime.Min Status="Valid" IsReadOnly="true">1.0036692256108</ExposureTime.Min>
      <ExposureTime.Max Status="Valid" IsReadOnly="true">10000</ExposureTime.Max>
      <ExposureTime.Increment Status="Valid" IsReadOnly="true">0.001</ExposureTime.Increment>
      <ExposureTime.GuiHint Status="Valid" IsReadOnly="true">GuiLogSlider</ExposureTime.GuiHint>
      <Frame Status="Valid">0,0,2048,2048</Frame>
      <Frame.Type Status="Valid" IsReadOnly="true">RectType</Frame.Type>
      <Frame.Max Status="Valid" IsReadOnly="true">0,0,2048,2048</Frame.Max>
      <Frame.GuiHint Status="Valid" IsReadOnly="true">GuiRect</Frame.GuiHint>
      <ImageByteSize Status="Valid" IsReadOnly="true">8388608</ImageByteSize>
      <ImageByteSize.Type Status="Valid" IsReadOnly="true">IntegerType</ImageByteSize.Type>
      <ImageByteSize.Default Status="Valid" IsReadOnly="true">0</ImageByteSize.Default>
      <ImageFrame Status="Valid" IsReadOnly="true">0,0,2048,2048</ImageFrame>
      <ImageFrame.Type Status="Valid" IsReadOnly="true">RectType</ImageFrame.Type>
      <ImageFrame.Max Status="Valid" IsReadOnly="true">0,0,2048,2048</ImageFrame.Max>
      <ImageOrientation Status="Valid">0</ImageOrientation>
      <ImageOrientation.Type Status="Valid" IsReadOnly="true">IntegerType</ImageOrientation.Type>
      <ImageOrientation.ListItems Status="Valid" IsReadOnly="true">0|Original|Original,1|Flip|Flip Horizontally,2|Reverse|Flip Vertically,4|Rotate|Rotate 90 CW,7|FlipReverseRotate|Rotate 90 CCW,3|FlipReverse|Rotate 180,6|ReverseRotate|Mirror at +45 Diagonal,5|FlipRotate|Mirror at -45 Diagonal</ImageOrientation.ListItems>
      <ImageOrientation.Default Status="Valid" IsReadOnly="true">0</ImageOrientation.Default>
      <ImageOrientation.Label Status="Valid" IsReadOnly="true">Orientation</ImageOrientation.Label>
      <ImageOrientation.GuiHint Status="Valid" IsReadOnly="true">GuiComboBox</ImageOrientation.GuiHint>
      <ImagePixelAccuracy Status="Valid" IsReadOnly="true">1.52587890625E-05</ImagePixelAccuracy>
      <ImagePixelAccuracy.Type Status="Valid" IsReadOnly="true">DoubleType</ImagePixelAccuracy.Type>
      <ImagePixelAccuracy.Default Status="Valid" IsReadOnly="true">0.00390625</ImagePixelAccuracy.Default>
      <ImagePixelDistances Status="Valid" IsReadOnly="true">6.45,6.45</ImagePixelDistances>
      <ImagePixelDistances.Type Status="Valid" IsReadOnly="true">SizeType</ImagePixelDistances.Type>
      <ImagePixelType Status="Valid" IsReadOnly="true">Gray16</ImagePixelType>
      <ImagePixelType.Type Status="Valid" IsReadOnly="true">IntegerType</ImagePixelType.Type>
      <ImagePixelType.Default Status="Valid" IsReadOnly="true">0</ImagePixelType.Default>
      <LiveFrame Status="Valid" IsReadOnly="true">0,0,2048,2048</LiveFrame>
      <LiveFrame.Type Status="Valid" IsReadOnly="true">RectType</LiveFrame.Type>
      <LiveImageByteSize Status="Valid" IsReadOnly="true">8388608</LiveImageByteSize>
      <LiveImageByteSize.Type Status="Valid" IsReadOnly="true">IntegerType</LiveImageByteSize.Type>
      <LiveImageByteSize.Default Status="Valid" IsReadOnly="true">0</LiveImageByteSize.Default>
      <LiveImageFrame Status="Valid" IsReadOnly="true">0,0,2048,2048</LiveImageFrame>
      <LiveImageFrame.Type Status="Valid" IsReadOnly="true">RectType</LiveImageFrame.Type>
      <LiveImagePixelAccuracy Status="Valid" IsReadOnly="true">1.52587890625E-05</LiveImagePixelAccuracy>
      <LiveImagePixelAccuracy.Type Status="Valid" IsReadOnly="true">DoubleType</LiveImagePixelAccuracy.Type>
      <LiveImagePixelAccuracy.Default Status="Valid" IsReadOnly="true">0.00390625</LiveImagePixelAccuracy.Default>
      <LiveImagePixelDistances Status="Valid" IsReadOnly="true">6.45,6.45</LiveImagePixelDistances>
      <LiveImagePixelDistances.Type Status="Valid" IsReadOnly="true">SizeType</LiveImagePixelDistances.Type>
      <LiveImagePixelType Status="Valid" IsReadOnly="true">Gray16</LiveImagePixelType>
      <LiveImagePixelType.Type Status="Valid" IsReadOnly="true">IntegerType</LiveImagePixelType.Type>
      <LiveImagePixelType.Default Status="Valid" IsReadOnly="true">0</LiveImagePixelType.Default>
      <LiveValidBits Status="Valid" IsReadOnly="true">16</LiveValidBits>
      <LiveValidBits.Type Status="Valid" IsReadOnly="true">IntegerType</LiveValidBits.Type>
      <LiveValidBits.Default Status="Valid" IsReadOnly="true">8</LiveValidBits.Default>
      <ValidBits Status="Valid" IsReadOnly="true">16</ValidBits>
      <ValidBits.Type Status="Valid" IsReadOnly="true">IntegerType</ValidBits.Type>
      <ValidBits.Default Status="Valid" IsReadOnly="true">8</ValidBits.Default>
      <ValidPixelMaximum Status="Valid" IsReadOnly="true">255</ValidPixelMaximum>
      <ValidPixelMaximum.Type Status="Valid" IsReadOnly="true">IntegerType</ValidPixelMaximum.Type>
      <ValidPixelMaximum.Default Status="Valid" IsReadOnly="true">255</ValidPixelMaximum.Default>
      <CameraDisplayName.Mode Status="Valid" IsReadOnly="true">Expert, NoPersist</CameraDisplayName.Mode>
      <CameraDisplayName.GuiHint Status="Valid" IsReadOnly="true">GuiNone</CameraDisplayName.GuiHint>
      <ImageDeliveryBufferCount Status="Valid">4</ImageDeliveryBufferCount>
      <ImageDeliveryBufferCount.Type Status="Valid" IsReadOnly="true">IntegerType</ImageDeliveryBufferCount.Type>
      <ImageDeliveryBufferCount.Default Status="Valid" IsReadOnly="true">4</ImageDeliveryBufferCount.Default>
      <ImageDeliveryBufferCount.GuiHint Status="Valid" IsReadOnly="true">GuiNone</ImageDeliveryBufferCount.GuiHint>
      <Adjust.Type Status="Valid" IsReadOnly="true">DoubleType</Adjust.Type>
      <Adjust.Default Status="Valid" IsReadOnly="true">1</Adjust.Default>
      <Adjust.Min Status="Valid" IsReadOnly="true">0.05</Adjust.Min>
      <Adjust.Max Status="Valid" IsReadOnly="true">2</Adjust.Max>
      <Adjust.Increment Status="Valid" IsReadOnly="true">0.05</Adjust.Increment>
      <Adjust.GuiHint Status="Valid" IsReadOnly="true">GuiSlider</Adjust.GuiHint>
      <Adjust.Enabled Status="Valid" IsReadOnly="true">true</Adjust.Enabled>
      <AdjustFrameRate Status="Valid">true</AdjustFrameRate>
      <AdjustFrameRate.Type Status="Valid" IsReadOnly="true">BoolType</AdjustFrameRate.Type>
      <AdjustFrameRate.Default Status="Valid" IsReadOnly="true">true</AdjustFrameRate.Default>
      <AdjustFrameRate.Label Status="Valid" IsReadOnly="true">Acquire|Adjust Live Frame Rate</AdjustFrameRate.Label>
      <AdjustFrameRate.GuiHint Status="Valid" IsReadOnly="true">GuiCheckBox</AdjustFrameRate.GuiHint>
      <AdjustFrameRate.Mode Status="Valid" IsReadOnly="true">Expert</AdjustFrameRate.Mode>
      <AdjustFrameRate.Enabled Status="Valid" IsReadOnly="true">true</AdjustFrameRate.Enabled>
      <AdjustFrameRate.DisplayOrder Status="Valid" IsReadOnly="true">201</AdjustFrameRate.DisplayOrder>
      <AutoExposure Status="Valid">false</AutoExposure>
      <AutoExposure.Type Status="Valid" IsReadOnly="true">BoolType</AutoExposure.Type>
      <AutoExposure.Default Status="Valid" IsReadOnly="true">false</AutoExposure.Default>
      <AutoExposure.GuiHint Status="Valid" IsReadOnly="true">GuiCheckBox</AutoExposure.GuiHint>
      <AutoExposure.Enabled Status="Valid" IsReadOnly="true">true</AutoExposure.Enabled>
      <AutoExposureFrame Status="Valid">Empty</AutoExposureFrame>
      <AutoExposureFrame.Type Status="Valid" IsReadOnly="true">RectType</AutoExposureFrame.Type>
      <AutoExposureFrame.Default Status="Valid" IsReadOnly="true">Empty</AutoExposureFrame.Default>
      <AutoExposureFrame.GuiHint Status="Valid" IsReadOnly="true">GuiNone</AutoExposureFrame.GuiHint>
      <AutoExposureFrame.Enabled Status="Valid" IsReadOnly="true">true</AutoExposureFrame.Enabled>
      <Binning Status="Valid">1,1</Binning>
      <Binning.Type Status="Valid" IsReadOnly="true">SizeType</Binning.Type>
      <Binning.Default Status="Valid" IsReadOnly="true">1,1</Binning.Default>
      <Binning.GuiHint Status="Valid" IsReadOnly="true">GuiNone</Binning.GuiHint>
      <BinningExposureDependency Status="Valid" IsReadOnly="true">2</BinningExposureDependency>
      <BinningExposureDependency.Type Status="Valid" IsReadOnly="true">IntegerType</BinningExposureDependency.Type>
      <BinningExposureDependency.Default Status="Valid" IsReadOnly="true">2</BinningExposureDependency.Default>
      <BinningExposureDependency.Label Status="Valid" IsReadOnly="true">Binning Exposure Dependency</BinningExposureDependency.Label>
      <BinningExposureDependency.GuiHint Status="Valid" IsReadOnly="true">GuiTextBox</BinningExposureDependency.GuiHint>
      <BinningExposureDependency.Mode Status="Valid" IsReadOnly="true">Debug, NoPersist</BinningExposureDependency.Mode>
      <AdaptExposureByBinningChange Status="Valid">false</AdaptExposureByBinningChange>
      <AdaptExposureByBinningChange.Type Status="Valid" IsReadOnly="true">BoolType</AdaptExposureByBinningChange.Type>
      <AdaptExposureByBinningChange.Default Status="Valid" IsReadOnly="true">false</AdaptExposureByBinningChange.Default>
      <AdaptExposureByBinningChange.GuiHint Status="Valid" IsReadOnly="true">GuiCheckBox</AdaptExposureByBinningChange.GuiHint>
      <AdaptExposureByBinningChange.Label Status="Valid" IsReadOnly="true">Binning-independent Brightness</AdaptExposureByBinningChange.Label>
      <AdaptExposureByBinningChange.Enabled Status="Valid" IsReadOnly="true">true</AdaptExposureByBinningChange.Enabled>
      <BinningList Status="Valid">0</BinningList>
      <BinningList.Type Status="Valid" IsReadOnly="true">IntegerType</BinningList.Type>
      <BinningList.ListItems Status="Valid" IsReadOnly="true">0|1x1|1x1,1|2x2|2x2,2|4x4|4x4</BinningList.ListItems>
      <BinningList.Default Status="Valid" IsReadOnly="true">0</BinningList.Default>
      <BinningList.GuiHint Status="Valid" IsReadOnly="true">GuiComboBox</BinningList.GuiHint>
      <BlackReference Status="Valid">false</BlackReference>
      <BlackReference.Type Status="Valid" IsReadOnly="true">BoolType</BlackReference.Type>
      <BlackReference.Default Status="Valid" IsReadOnly="true">false</BlackReference.Default>
      <BlackReference.GuiHint Status="Valid" IsReadOnly="true">GuiCheckBox</BlackReference.GuiHint>
      <BlackReference.Enabled Status="Valid" IsReadOnly="true">true</BlackReference.Enabled>
      <DualCameraCalibration Status="Valid">false</DualCameraCalibration>
      <DualCameraCalibration.Type Status="Valid" IsReadOnly="true">BoolType</DualCameraCalibration.Type>
      <DualCameraCalibration.Default Status="Valid" IsReadOnly="true">false</DualCameraCalibration.Default>
      <DualCameraCalibration.GuiHint Status="Valid" IsReadOnly="true">GuiCheckBox</DualCameraCalibration.GuiHint>
      <DualCameraCalibrationId Status="Valid">None</DualCameraCalibrationId>
      <DualCameraCalibration.Enabled Status="Valid" IsReadOnly="true">false</DualCameraCalibration.Enabled>
      <ExposureDelay Status="Valid">0</ExposureDelay>
      <ExposureDelay.Type Status="Valid" IsReadOnly="true">DoubleType</ExposureDelay.Type>
      <ExposureDelay.Default Status="Valid" IsReadOnly="true">0</ExposureDelay.Default>
      <ExposureDelay.GuiHint Status="Valid" IsReadOnly="true">GuiNone</ExposureDelay.GuiHint>
      <ExposureDelay.Max Status="Valid" IsReadOnly="true">1000</ExposureDelay.Max>
      <FrameRate Status="Valid" IsReadOnly="true">20</FrameRate>
      <FrameRate.Type Status="Valid" IsReadOnly="true">DoubleType</FrameRate.Type>
      <FrameRate.Default Status="Valid" IsReadOnly="true">0</FrameRate.Default>
      <FrameRate.Label Status="Valid" IsReadOnly="true">Acquire|Live Frame Rate</FrameRate.Label>
      <FrameRate.GuiHint Status="Valid" IsReadOnly="true">GuiTextBox</FrameRate.GuiHint>
      <FrameRate.Mode Status="Valid" IsReadOnly="true">Expert</FrameRate.Mode>
      <FrameRate.DisplayOrder Status="Valid" IsReadOnly="true">203</FrameRate.DisplayOrder>
      <FrameRateTarget Status="Valid">30</FrameRateTarget>
      <FrameRateTarget.Type Status="Valid" IsReadOnly="true">DoubleType</FrameRateTarget.Type>
      <FrameRateTarget.Default Status="Valid" IsReadOnly="true">30</FrameRateTarget.Default>
      <FrameRateTarget.Min Status="Valid" IsReadOnly="true">1</FrameRateTarget.Min>
      <FrameRateTarget.Max Status="Valid" IsReadOnly="true">100</FrameRateTarget.Max>
      <FrameRateTarget.Increment Status="Valid" IsReadOnly="true">1</FrameRateTarget.Increment>
      <FrameRateTarget.Label Status="Valid" IsReadOnly="true">Acquire|Live Frame Rate Max</FrameRateTarget.Label>
      <FrameRateTarget.GuiHint Status="Valid" IsReadOnly="true">GuiSlider</FrameRateTarget.GuiHint>
      <FrameRateTarget.Mode Status="Valid" IsReadOnly="true">Expert</FrameRateTarget.Mode>
      <FrameRateTarget.Enabled Status="Valid" IsReadOnly="true">true</FrameRateTarget.Enabled>
      <FrameRateTarget.DisplayOrder Status="Valid" IsReadOnly="true">202</FrameRateTarget.DisplayOrder>
      <ImageOrientation.Enabled Status="Valid" IsReadOnly="true">true</ImageOrientation.Enabled>
      <NoiseFilter Status="Valid">false</NoiseFilter>
      <NoiseFilter.Type Status="Valid" IsReadOnly="true">BoolType</NoiseFilter.Type>
      <NoiseFilter.Default Status="Valid" IsReadOnly="true">false</NoiseFilter.Default>
      <NoiseFilter.GuiHint Status="Valid" IsReadOnly="true">GuiCheckBox</NoiseFilter.GuiHint>
      <NoiseFilterThreshold Status="Valid">1.5</NoiseFilterThreshold>
      <NoiseFilterThreshold.Type Status="Valid" IsReadOnly="true">DoubleType</NoiseFilterThreshold.Type>
      <NoiseFilterThreshold.Default Status="Valid" IsReadOnly="true">1.5</NoiseFilterThreshold.Default>
      <NoiseFilterThreshold.Min Status="Valid" IsReadOnly="true">0</NoiseFilterThreshold.Min>
      <NoiseFilterThreshold.Max Status="Valid" IsReadOnly="true">10</NoiseFilterThreshold.Max>
      <NoiseFilterThreshold.Increment Status="Valid" IsReadOnly="true">0.1</NoiseFilterThreshold.Increment>
      <NoiseFilterThreshold.GuiHint Status="Valid" IsReadOnly="true">GuiSlider</NoiseFilterThreshold.GuiHint>
      <NoiseFilter.Enabled Status="Valid" IsReadOnly="true">true</NoiseFilter.Enabled>
      <NoiseFilterThreshold.Enabled Status="Valid" IsReadOnly="true">true</NoiseFilterThreshold.Enabled>
      <ReferenceImageCount Status="Valid">3</ReferenceImageCount>
      <ReferenceImageCount.Type Status="Valid" IsReadOnly="true">IntegerType</ReferenceImageCount.Type>
      <ReferenceImageCount.Default Status="Valid" IsReadOnly="true">3</ReferenceImageCount.Default>
      <ReferenceImageCount.GuiHint Status="Valid" IsReadOnly="true">GuiSlider</ReferenceImageCount.GuiHint>
      <ReferenceImageCount.Label Status="Valid" IsReadOnly="true">Post Processing|Reference Image Count</ReferenceImageCount.Label>
      <ReferenceImageCount.Enabled Status="Valid" IsReadOnly="true">true</ReferenceImageCount.Enabled>
      <ReferenceImageCount.Min Status="Valid" IsReadOnly="true">1</ReferenceImageCount.Min>
      <ReferenceImageCount.Max Status="Valid" IsReadOnly="true">5</ReferenceImageCount.Max>
      <ReferenceImageCount.Increment Status="Valid" IsReadOnly="true">1</ReferenceImageCount.Increment>
      <ReferenceImageCount.Mode Status="Valid" IsReadOnly="true">Expert</ReferenceImageCount.Mode>
      <ShadingReference Status="Valid">true</ShadingReference>
      <ShadingReference.Type Status="Valid" IsReadOnly="true">BoolType</ShadingReference.Type>
      <ShadingReference.Default Status="Valid" IsReadOnly="true">false</ShadingReference.Default>
      <ShadingReference.GuiHint Status="Valid" IsReadOnly="true">GuiCheckBox</ShadingReference.GuiHint>
      <ShadingReferenceSource Status="Valid">1</ShadingReferenceSource>
      <ShadingReferenceSource.Type Status="Valid" IsReadOnly="true">IntegerType</ShadingReferenceSource.Type>
      <ShadingReferenceSource.ListItems Status="Valid" IsReadOnly="true">0|Global|Global,1|Specific|Specific,2|CellDiscoverer|CellDiscoverer</ShadingReferenceSource.ListItems>
      <ShadingReferenceSource.Default Status="Valid" IsReadOnly="true">1</ShadingReferenceSource.Default>
      <ShadingReferenceSource.GuiHint Status="Valid" IsReadOnly="true">GuiComboBox</ShadingReferenceSource.GuiHint>
      <ShadingReferenceSourceVisibility Status="Valid">true</ShadingReferenceSourceVisibility>
      <ShadingReferenceSourceVisibility.Type Status="Valid" IsReadOnly="true">BoolType</ShadingReferenceSourceVisibility.Type>
      <ShadingReferenceSourceVisibility.Default Status="Valid" IsReadOnly="true">true</ShadingReferenceSourceVisibility.Default>
      <ShadingReferenceSourceVisibility.GuiHint Status="Valid" IsReadOnly="true">GuiNone</ShadingReferenceSourceVisibility.GuiHint>
      <ShadingReferenceSourceVisibility.Mode Status="Valid" IsReadOnly="true">NoPersist</ShadingReferenceSourceVisibility.Mode>
      <ShadingReference.Enabled Status="Valid" IsReadOnly="true">true</ShadingReference.Enabled>
      <ShadingStrength Status="Valid">1</ShadingStrength>
      <ShadingStrength.Type Status="Valid" IsReadOnly="true">DoubleType</ShadingStrength.Type>
      <ShadingStrength.Default Status="Valid" IsReadOnly="true">1</ShadingStrength.Default>
      <ShadingStrength.Min Status="Valid" IsReadOnly="true">0.1</ShadingStrength.Min>
      <ShadingStrength.Max Status="Valid" IsReadOnly="true">2</ShadingStrength.Max>
      <ShadingStrength.Increment Status="Valid" IsReadOnly="true">0.01</ShadingStrength.Increment>
      <ShadingStrength.GuiHint Status="Valid" IsReadOnly="true">GuiSlider</ShadingStrength.GuiHint>
      <ShadingStrength.Mode Status="Valid" IsReadOnly="true">Expert</ShadingStrength.Mode>
      <ShadingStrength.Enabled Status="Valid" IsReadOnly="true">true</ShadingStrength.Enabled>
      <ShadingStrength.Label Status="Valid" IsReadOnly="true">Post Processing|Shading Strength</ShadingStrength.Label>
      <ShadingUseBias Status="Valid">true</ShadingUseBias>
      <ShadingUseBias.Type Status="Valid" IsReadOnly="true">BoolType</ShadingUseBias.Type>
      <ShadingUseBias.Default Status="Valid" IsReadOnly="true">true</ShadingUseBias.Default>
      <ShadingUseBias.GuiHint Status="Valid" IsReadOnly="true">GuiCheckBox</ShadingUseBias.GuiHint>
      <ShadingUseBias.Mode Status="Valid" IsReadOnly="true">Expert</ShadingUseBias.Mode>
      <ShadingUseBias.Enabled Status="Valid" IsReadOnly="true">true</ShadingUseBias.Enabled>
      <ShadingUseBias.Label Status="Valid" IsReadOnly="true">Post Processing|Shading Use Bias</ShadingUseBias.Label>
      <SnapMode Status="Valid">0</SnapMode>
      <SnapMode.Type Status="Valid" IsReadOnly="true">IntegerType</SnapMode.Type>
      <SnapMode.ListItems Status="Valid" IsReadOnly="true">0|Normal|Normal,2|Average|Average,3|HDR|HDR,6|Overview|Overview,8|Live|Live,10|Shading|Shading</SnapMode.ListItems>
      <SnapMode.Default Status="Valid" IsReadOnly="true">0</SnapMode.Default>
      <SnapMode.GuiHint Status="Valid" IsReadOnly="true">GuiNone</SnapMode.GuiHint>
      <SnapMode.Label Status="Valid" IsReadOnly="true">Acquire|Snap Mode</SnapMode.Label>
      <SnapMode.Mode Status="Valid" IsReadOnly="true">Expert, NoPersist</SnapMode.Mode>
      <UnsharpMask Status="Valid">false</UnsharpMask>
      <UnsharpMask.Type Status="Valid" IsReadOnly="true">BoolType</UnsharpMask.Type>
      <UnsharpMask.Default Status="Valid" IsReadOnly="true">false</UnsharpMask.Default>
      <UnsharpMask.GuiHint Status="Valid" IsReadOnly="true">GuiCheckBox</UnsharpMask.GuiHint>
      <UnsharpMaskState Status="Valid"></UnsharpMaskState>
      <UnsharpMaskState.Type Status="Valid" IsReadOnly="true">StringType</UnsharpMaskState.Type>
      <UnsharpMaskState.Default Status="Valid" IsReadOnly="true"></UnsharpMaskState.Default>
      <UnsharpMask.Enabled Status="Valid" IsReadOnly="true">true</UnsharpMask.Enabled>
      <AutoExposureTimeIncrement Status="Valid" IsReadOnly="true">0.1</AutoExposureTimeIncrement>
      <AutoExposureTimeIncrement.Type Status="Valid" IsReadOnly="true">IntegerType</AutoExposureTimeIncrement.Type>
      <AutoExposureTimeIncrement.Default Status="Valid" IsReadOnly="true">1</AutoExposureTimeIncrement.Default>
      <ExposureTime.Enabled Status="Valid" IsReadOnly="true">true</ExposureTime.Enabled>
      <InternalTriggerMinExposure Status="Valid" IsReadOnly="true">1.00 ms</InternalTriggerMinExposure>
      <InternalTriggerMinExposure.Type Status="Valid" IsReadOnly="true">IntegerType</InternalTriggerMinExposure.Type>
      <InternalTriggerMinExposure.Default Status="Valid" IsReadOnly="true">0</InternalTriggerMinExposure.Default>
      <InternalTriggerMinExposure.GuiHint Status="Valid" IsReadOnly="true">GuiTextBox</InternalTriggerMinExposure.GuiHint>
      <InternalTriggerMinExposure.Label Status="Valid" IsReadOnly="true">Acquire|Min. Exposure Int. Trigger</InternalTriggerMinExposure.Label>
      <InternalTriggerMinExposure.Enabled Status="Valid" IsReadOnly="true">false</InternalTriggerMinExposure.Enabled>
      <DefectPixelCorrection Status="Valid">true</DefectPixelCorrection>
      <DefectPixelCorrection.Type Status="Valid" IsReadOnly="true">BoolType</DefectPixelCorrection.Type>
      <DefectPixelCorrection.Default Status="Valid" IsReadOnly="true">true</DefectPixelCorrection.Default>
      <DefectPixelCorrection.GuiHint Status="Valid" IsReadOnly="true">GuiCheckBox</DefectPixelCorrection.GuiHint>
      <DefectPixelCorrection.Label Status="Valid" IsReadOnly="true">Defect Pixel Correction</DefectPixelCorrection.Label>
      <DefectPixelCorrection.Enabled Status="Valid" IsReadOnly="true">true</DefectPixelCorrection.Enabled>
      <BinningList.Enabled Status="Valid" IsReadOnly="true">true</BinningList.Enabled>
      <VariBits Status="Valid">16</VariBits>
      <VariBits.Type Status="Valid" IsReadOnly="true">IntegerType</VariBits.Type>
      <VariBits.Default Status="Valid" IsReadOnly="true">16</VariBits.Default>
      <VariBits.Label Status="Valid" IsReadOnly="true">Acquire|Bits</VariBits.Label>
      <VariBits.GuiHint Status="Valid" IsReadOnly="true">GuiSlider</VariBits.GuiHint>
      <VariBits.Enabled Status="Valid" IsReadOnly="true">true</VariBits.Enabled>
      <VariBits.Min Status="Valid" IsReadOnly="true">12</VariBits.Min>
      <VariBits.Max Status="Valid" IsReadOnly="true">16</VariBits.Max>
      <VariBits.Increment Status="Valid" IsReadOnly="true">4</VariBits.Increment>
      <Frame.Enabled Status="Valid" IsReadOnly="true">true</Frame.Enabled>
      <ReadoutSpeed Status="Valid">1</ReadoutSpeed>
      <ReadoutSpeed.Type Status="Valid" IsReadOnly="true">IntegerType</ReadoutSpeed.Type>
      <ReadoutSpeed.ListItems Status="Valid" IsReadOnly="true">0|Slow|Slow,1|Fast|Fast</ReadoutSpeed.ListItems>
      <ReadoutSpeed.Default Status="Valid" IsReadOnly="true">1</ReadoutSpeed.Default>
      <ReadoutSpeed.Label Status="Valid" IsReadOnly="true">Acquire|Scan Mode</ReadoutSpeed.Label>
      <ReadoutSpeed.GuiHint Status="Valid" IsReadOnly="true">GuiComboBox</ReadoutSpeed.GuiHint>
      <ReadoutSpeed.Enabled Status="Valid" IsReadOnly="true">true</ReadoutSpeed.Enabled>
      <Temperature Status="Valid" IsReadOnly="true">-9</Temperature>
      <Temperature.Type Status="Valid" IsReadOnly="true">DoubleType</Temperature.Type>
      <Temperature.Default Status="Valid" IsReadOnly="true">-20</Temperature.Default>
      <Temperature.GuiHint Status="Valid" IsReadOnly="true">GuiTextBox</Temperature.GuiHint>
      <Temperature.Label Status="Valid" IsReadOnly="true">Temperature|Temperature</Temperature.Label>
      <Temperature.Enabled Status="Valid" IsReadOnly="true">false</Temperature.Enabled>
      <TriggerMode Status="Valid">0</TriggerMode>
      <TriggerMode.Type Status="Valid" IsReadOnly="true">IntegerType</TriggerMode.Type>
      <TriggerMode.ListItems Status="Valid" IsReadOnly="true">0|Level Low|Level Low,1|Level High|Level High,2|Falling Edge|Falling Edge,3|Rising Edge|Rising Edge</TriggerMode.ListItems>
      <TriggerMode.Default Status="Valid" IsReadOnly="true">0</TriggerMode.Default>
      <TriggerMode.GuiHint Status="Valid" IsReadOnly="true">GuiComboBox</TriggerMode.GuiHint>
      <TriggerMode.Label Status="Valid" IsReadOnly="true">Acquire|Trigger Mode</TriggerMode.Label>
      <TriggerMode.Mode Status="Valid" IsReadOnly="true">Expert</TriggerMode.Mode>
      <TriggerMode.Enabled Status="Valid" IsReadOnly="true">true</TriggerMode.Enabled>
      <Trigger Status="Valid">false</Trigger>
      <Trigger.Type Status="Valid" IsReadOnly="true">BoolType</Trigger.Type>
      <Trigger.Default Status="Valid" IsReadOnly="true">false</Trigger.Default>
      <Trigger.GuiHint Status="Valid" IsReadOnly="true">GuiCheckBox</Trigger.GuiHint>
      <Trigger.Enabled Status="Valid" IsReadOnly="true">true</Trigger.Enabled>
      <LiveShutter Status="Valid">true</LiveShutter>
      <LiveShutter.Type Status="Valid" IsReadOnly="true">BoolType</LiveShutter.Type>
      <LiveShutter.Default Status="Valid" IsReadOnly="true">false</LiveShutter.Default>
      <LiveShutter.Label Status="Valid" IsReadOnly="true">Live Shutter</LiveShutter.Label>
      <LiveShutter.GuiHint Status="Valid" IsReadOnly="true">GuiCheckBox</LiveShutter.GuiHint>
      <SnapShutter Status="Valid">true</SnapShutter>
      <SnapShutter.Type Status="Valid" IsReadOnly="true">BoolType</SnapShutter.Type>
      <SnapShutter.Default Status="Valid" IsReadOnly="true">false</SnapShutter.Default>
      <SnapShutter.GuiHint Status="Valid" IsReadOnly="true">GuiCheckBox</SnapShutter.GuiHint>
      <SnapShutter.Enabled Status="Valid" IsReadOnly="true">false</SnapShutter.Enabled>
      <LiveShutter.Enabled Status="Valid" IsReadOnly="true">false</LiveShutter.Enabled>
      <ConversionFactorCoeff Status="Valid" IsReadOnly="true">0.46</ConversionFactorCoeff>
      <ConversionFactorCoeff.Type Status="Valid" IsReadOnly="true">DoubleType</ConversionFactorCoeff.Type>
      <ConversionFactorCoeff.Default Status="Valid" IsReadOnly="true">0.46</ConversionFactorCoeff.Default>
      <ConversionFactorCoeff.Label Status="Valid" IsReadOnly="true">Acquire|Conversion factor coeff</ConversionFactorCoeff.Label>
      <ConversionFactorCoeff.GuiHint Status="Valid" IsReadOnly="true">GuiTextBox</ConversionFactorCoeff.GuiHint>
      <ConversionFactorCoeff.Enabled Status="Valid" IsReadOnly="true">false</ConversionFactorCoeff.Enabled>
      <ConversionFactorCoeff.Mode Status="Valid" IsReadOnly="true">Expert</ConversionFactorCoeff.Mode>
      <ConversionFactorOffset Status="Valid" IsReadOnly="true">100</ConversionFactorOffset>
      <ConversionFactorOffset.Type Status="Valid" IsReadOnly="true">DoubleType</ConversionFactorOffset.Type>
      <ConversionFactorOffset.Default Status="Valid" IsReadOnly="true">0.46</ConversionFactorOffset.Default>
      <ConversionFactorOffset.Label Status="Valid" IsReadOnly="true">Acquire|Conversion factor offset</ConversionFactorOffset.Label>
      <ConversionFactorOffset.GuiHint Status="Valid" IsReadOnly="true">GuiTextBox</ConversionFactorOffset.GuiHint>
      <ConversionFactorOffset.Enabled Status="Valid" IsReadOnly="true">false</ConversionFactorOffset.Enabled>
      <ConversionFactorOffset.Mode Status="Valid" IsReadOnly="true">Expert</ConversionFactorOffset.Mode>
      <ContinuousAcquisitionMode Status="Valid">0</ContinuousAcquisitionMode>
      <ContinuousAcquisitionMode.Type Status="Valid" IsReadOnly="true">IntegerType</ContinuousAcquisitionMode.Type>
      <ContinuousAcquisitionMode.ListItems Status="Valid" IsReadOnly="true">0|Normal|Normal,1|Burst|Burst</ContinuousAcquisitionMode.ListItems>
      <ContinuousAcquisitionMode.Default Status="Valid" IsReadOnly="true">0</ContinuousAcquisitionMode.Default>
      <SequenceCount Status="Valid">0</SequenceCount>
      <SequenceCount.GuiHint Status="Valid" IsReadOnly="true">GuiNone</SequenceCount.GuiHint>
      <SequenceCount.Mode Status="Valid" IsReadOnly="true">Expert, NoPersist</SequenceCount.Mode>
      <SequenceProgress Status="Valid">true</SequenceProgress>
      <SequenceProgress.Type Status="Valid" IsReadOnly="true">BoolType</SequenceProgress.Type>
      <SequenceProgress.Default Status="Valid" IsReadOnly="true">true</SequenceProgress.Default>
      <SequenceProgress.GuiHint Status="Valid" IsReadOnly="true">GuiNone</SequenceProgress.GuiHint>
      <ContinuousAcquisitionMode.GuiHint Status="Valid" IsReadOnly="true">GuiNone</ContinuousAcquisitionMode.GuiHint>
      <ContinuousAcquisitionMode.Mode Status="Valid" IsReadOnly="true">NoPersist</ContinuousAcquisitionMode.Mode>
      <LiveImageFrame.Max Status="Valid" IsReadOnly="true">0,0,2048,2048</LiveImageFrame.Max>
      <CameraIdentifier Status="Valid" IsReadOnly="true">HDCamC13440-20C_SSN 300892</CameraIdentifier>
      <CameraIdentifier.Type Status="Valid" IsReadOnly="true">StringType</CameraIdentifier.Type>
      <CameraIdentifier.Default Status="Valid" IsReadOnly="true"></CameraIdentifier.Default>
      <CameraIdentifier.GuiHint Status="Valid" IsReadOnly="true">GuiTextBox</CameraIdentifier.GuiHint>
      <CameraIdentifier.DisplayOrder Status="Valid" IsReadOnly="true">-999</CameraIdentifier.DisplayOrder>
      <CameraIdentifier.Label Status="Valid" IsReadOnly="true">Camera Identifier</CameraIdentifier.Label>
      <AutomaticTriggerControl Status="Valid">true</AutomaticTriggerControl>
      <AutomaticTriggerControl.Type Status="Valid" IsReadOnly="true">BoolType</AutomaticTriggerControl.Type>
      <AutomaticTriggerControl.Default Status="Valid" IsReadOnly="true">true</AutomaticTriggerControl.Default>
      <AutomaticTriggerControl.Enabled Status="Valid" IsReadOnly="true">true</AutomaticTriggerControl.Enabled>
      <AutomaticTriggerControl.Label Status="Valid" IsReadOnly="true">Acquire|Auto Trigger Control</AutomaticTriggerControl.Label>
      <AutomaticTriggerControl.Mode Status="Valid" IsReadOnly="true">Expert, NoPersist</AutomaticTriggerControl.Mode>
      <AutomaticTriggerControl.GuiHint Status="Valid" IsReadOnly="true">GuiNone</AutomaticTriggerControl.GuiHint>
      <TheoreticalTotalMagnification Status="Valid" IsActivated="true" IsReadOnly="true">63</TheoreticalTotalMagnification>
      <TotalMagnification Status="Valid" IsActivated="true" IsReadOnly="true">63</TotalMagnification>
      <DefaultScalingUnit Status="Valid" IsActivated="true" IsReadOnly="true">µm</DefaultScalingUnit>
      <RoiCenterOffsetX Status="Valid" IsActivated="true" IsReadOnly="true">0</RoiCenterOffsetX>
      <RoiCenterOffsetY Status="Valid" IsActivated="true" IsReadOnly="true">0</RoiCenterOffsetY>
      <TotalAperture Status="Valid" IsActivated="true" IsReadOnly="true">1.4</TotalAperture>
    </ParameterCollection>
    <ParameterCollection Id="MTBCameraAdapter_MTBSideportChanger_Left">
      <TheoreticalTotalMagnification Status="Valid">63</TheoreticalTotalMagnification>
      <TotalAperture Status="Valid">1.4</TotalAperture>
      <TotalMagnification Status="Valid">63</TotalMagnification>
      <DefaultScalingUnit Status="Valid">µm</DefaultScalingUnit>
    </ParameterCollection>
    <ParameterCollection Id="MTBCondenserContrastChanger">
      <Position Status="Valid">5</Position>
      <PositionName Status="Valid">AquilaContrast.DIC3</PositionName>
    </ParameterCollection>
    <ParameterCollection Id="MTBEyePiece">
      <TheoreticalTotalMagnification Status="Valid">630</TheoreticalTotalMagnification>
      <TotalAperture Status="Valid">1.4</TotalAperture>
    </ParameterCollection>
    <ParameterCollection Id="MTBFocus">
      <Position Status="Valid" Unit="µm">60.617</Position>
      <MeasurementPosition Status="Valid">-37.383</MeasurementPosition>
      <IsPrecise Status="Valid">false</IsPrecise>
      <AxisSetPositionMode Status="SuperValid">Default</AxisSetPositionMode>
      <Speed Status="Valid">0</Speed>
      <ContinualSpeed Status="Valid">6000</ContinualSpeed>
      <ContinualAcceleration Status="Valid">10000</ContinualAcceleration>
      <IsHandwheelDeactivated Status="SuperValid">false</IsHandwheelDeactivated>
      <IsLowerSWLimitEnabled Status="SuperValid">true</IsLowerSWLimitEnabled>
      <LowerSWLimit Status="Valid">-13902</LowerSWLimit>
      <IsUpperSWLimitEnabled Status="SuperValid">true</IsUpperSWLimitEnabled>
      <UpperSWLimit Status="Valid">14098</UpperSWLimit>
      <AxisCalibrationMode Status="Valid">AutomaticallyCalibrated</AxisCalibrationMode>
    </ParameterCollection>
    <ParameterCollection Id="MTBObjectiveChanger">
      <Position Status="Valid">2</Position>
      <PositionName Status="Valid">Objective.420782-9900-000</PositionName>
    </ParameterCollection>
    <ParameterCollection Id="MTBReflectorChanger">
      <Position Status="Valid">2</Position>
      <PositionName Status="Valid">Reflector.424921-9901-000</PositionName>
    </ParameterCollection>
    <ParameterCollection Id="MTBRLTLSwitch">
      <Position Status="Valid">1</Position>
      <PositionName Status="Valid">RLTLSwitch.TL</PositionName>
    </ParameterCollection>
    <ParameterCollection Id="MTBSideportChanger">
      <Position Status="Valid">2</Position>
      <PositionName Status="Valid">Aquila.SideportElement_100%L</PositionName>
    </ParameterCollection>
    <ParameterCollection Id="MTBTLApertureStop">
      <Position Status="Valid" Unit="NA">0.55</Position>
      <Speed Status="Valid">0</Speed>
    </ParameterCollection>
    <ParameterCollection Id="MTBTLHalogenLamp">
      <Intensity Status="Valid">0</Intensity>
      <LampMode Status="Valid">Standby</LampMode>
      <LampActive Status="Valid">true</LampActive>
    </ParameterCollection>
    <ParameterCollection Id="MTBTLShutter">
      <PositionName Status="Valid">Shutter.Closed</PositionName>
      <IsClosed Status="Valid">true</IsClosed>
    </ParameterCollection>
    <ParameterCollection Id="AlbireoLEDController">
      <LampMode Status="Valid">Undefined</LampMode>
    </ParameterCollection>
    <ParameterCollection Id="MTBFLLEDFilterChanger">
      <Position Status="Valid">1</Position>
      <PositionName Status="Valid">Albireo_Filter.555_30</PositionName>
    </ParameterCollection>
    <ParameterCollection Id="MTBLED1">
      <Intensity Status="Valid" Unit="%">0.1</Intensity>
      <IsEnabled Status="Valid">false</IsEnabled>
    </ParameterCollection>
    <ParameterCollection Id="MTBLED3">
      <Intensity Status="Valid" Unit="%">0.1</Intensity>
      <IsEnabled Status="Valid">false</IsEnabled>
    </ParameterCollection>
    <ParameterCollection Id="MTBLED5">
      <Intensity Status="Valid" Unit="%">0.1</Intensity>
      <IsEnabled Status="Valid">false</IsEnabled>
    </ParameterCollection>
    <ParameterCollection Id="MTBLED6">
      <Intensity Status="Valid" Unit="%">20</Intensity>
      <IsEnabled Status="Valid">false</IsEnabled>
    </ParameterCollection>
    <ParameterCollection Id="SoftwareAutofocus">
      <IsInitialized Status="Valid">true</IsInitialized>
      <IsRunning Status="Valid">false</IsRunning>
      <AutofocusResult Status="Valid">Undefined</AutofocusResult>
      <AutofocusSignalQuality Status="Valid">0</AutofocusSignalQuality>
    </ParameterCollection>
    <ParameterCollection Id="Autofocus">
      <IsInitialized Status="Valid">true</IsInitialized>
      <IsRunning Status="Valid">false</IsRunning>
      <AutofocusResult Status="Valid">Undefined</AutofocusResult>
      <AutofocusSignalQuality Status="Valid">0</AutofocusSignalQuality>
      <AutofocusStrategyMode Status="Valid">Software</AutofocusStrategyMode>
      <AutofocusSignalQualityThreshold Status="Valid">50</AutofocusSignalQualityThreshold>
    </ParameterCollection>
    <Configuration>
      <Device Id="Microscope" Name="Axio Observer.Z1 / 7" UniqueName="AquilaZ.Stand" Model="" IsAvailable="true" IsBroken="false" IsBrokenReason="" Motorization="Motorized" IsEmitter="false" IsDetector="false">
        <StandSpecification>
          <StandCharacteristic Key="Inverted" />
        </StandSpecification>
        <Devices>
          <DeviceRef Id="MTBCameraAdapter_MTBSideportChanger_Left" />
          <DeviceRef Id="MTBCondenserContrastChanger" />
          <DeviceRef Id="MTBEyePiece" />
          <DeviceRef Id="MTBFocus" />
          <DeviceRef Id="MTBJoystick" />
          <DeviceRef Id="MTBMicroscopeManager" />
          <DeviceRef Id="MTBObject" />
          <DeviceRef Id="MTBObjectiveChanger" />
          <DeviceRef Id="MTBReflectorChanger" />
          <DeviceRef Id="MTBRLTLSwitch" />
          <DeviceRef Id="MTBSideportChanger" />
          <DeviceRef Id="MTBTLApertureStop" />
          <DeviceRef Id="MTBTLHalogenLamp" />
          <DeviceRef Id="MTBTLShutter" />
          <DeviceRef Id="AlbireoLEDController" />
          <DeviceRef Id="MTBFLLEDFilterChanger" />
          <DeviceRef Id="MTBLED1" />
          <DeviceRef Id="MTBLED3" />
          <DeviceRef Id="MTBLED5" />
          <DeviceRef Id="MTBLED6" />
          <DeviceRef Id="MTBIncubationCalibrationSensor" />
          <DeviceRef Id="MTBIncubationTemperatureChannel1" />
          <DeviceRef Id="MTBIncubationTemperatureChannel2" />
          <DeviceRef Id="MTBIncubationTemperatureChannel3" />
          <DeviceRef Id="MTBIncubationTemperatureChannel4" />
          <DeviceRef Id="MTBObject" />
          <DeviceRef Id="Condenser" />
          <DeviceRef Id="MTBCamera_MTBSideportChanger_Left.HDCamC13440-20C" />
          <DeviceRef Id="SoftwareAutofocus" />
          <DeviceRef Id="Autofocus" />
          <DeviceRef Id="Incubation" />
        </Devices>
        <BeamPaths>
          <BeamPath Key="ObservationPath">
            <BeamPathNode Id="MTBObject">
              <Successors>
                <BeamPathNode Id="MTBObjectiveChanger">
                  <Successors>
                    <BeamPathNode Id="MTBReflectorChanger">
                      <Successors>
                        <BeamPathNode Id="MTBSideportChanger">
                          <Successors>
                            <BeamPathNode Id="MTBCameraAdapter_MTBSideportChanger_Left">
                              <Successors>
                                <BeamPathNode Id="MTBCamera_MTBSideportChanger_Left.HDCamC13440-20C">
                                  <Successors />
                                </BeamPathNode>
                              </Successors>
                            </BeamPathNode>
                            <BeamPathNode Id="MTBEyePiece">
                              <Successors />
                            </BeamPathNode>
                          </Successors>
                        </BeamPathNode>
                      </Successors>
                    </BeamPathNode>
                  </Successors>
                </BeamPathNode>
              </Successors>
            </BeamPathNode>
          </BeamPath>
          <BeamPath Key="ReflectedLightPath">
            <BeamPathNode Id="MTBObject">
              <Successors>
                <BeamPathNode Id="MTBObjectiveChanger">
                  <Successors>
                    <BeamPathNode Id="MTBReflectorChanger">
                      <Successors>
                        <BeamPathNode Id="AlbireoLEDController">
                          <Successors>
                            <BeamPathNode Id="MTBFLLEDFilterChanger">
                              <Successors>
                                <BeamPathNode Id="MTBLED5">
                                  <Successors />
                                </BeamPathNode>
                              </Successors>
                            </BeamPathNode>
                            <BeamPathNode Id="MTBLED1">
                              <Successors />
                            </BeamPathNode>
                            <BeamPathNode Id="MTBLED3">
                              <Successors />
                            </BeamPathNode>
                            <BeamPathNode Id="MTBLED6">
                              <Successors />
                            </BeamPathNode>
                          </Successors>
                        </BeamPathNode>
                      </Successors>
                    </BeamPathNode>
                  </Successors>
                </BeamPathNode>
              </Successors>
            </BeamPathNode>
          </BeamPath>
          <BeamPath Key="TransmittedLightPath">
            <BeamPathNode Id="MTBObject">
              <Successors>
                <BeamPathNode Id="Condenser">
                  <Successors>
                    <BeamPathNode Id="MTBCondenserContrastChanger">
                      <Successors>
                        <BeamPathNode Id="MTBTLApertureStop">
                          <Successors>
                            <BeamPathNode Id="MTBTLShutter">
                              <Successors>
                                <BeamPathNode Id="MTBTLHalogenLamp">
                                  <Successors />
                                </BeamPathNode>
                              </Successors>
                            </BeamPathNode>
                          </Successors>
                        </BeamPathNode>
                      </Successors>
                    </BeamPathNode>
                  </Successors>
                </BeamPathNode>
              </Successors>
            </BeamPathNode>
          </BeamPath>
          <BeamPath Key="ObliqueLightPath">
            <BeamPathNode Id="MTBObject">
              <Successors />
            </BeamPathNode>
          </BeamPath>
          <BeamPath Key="PreviewLightPath">
            <BeamPathNode Id="MTBObject">
              <Successors />
            </BeamPathNode>
          </BeamPath>
        </BeamPaths>
      </Device>
      <Device Id="MTBCameraAdapter_MTBSideportChanger_Left" Name="1x Camera Adapter" UniqueName="CameraAdapter.1xCSU" Model="" IsAvailable="true" IsBroken="false" IsBrokenReason="" Motorization="None" IsEmitter="false" IsDetector="false">
        <Magnification>1</Magnification>
        <TotalAperture>0</TotalAperture>
        <CameraId></CameraId>
      </Device>
      <Device Id="MTBCondenserContrastChanger" Name="Motorized Condenser" UniqueName="Aquila.Condenser_mot" Model="" IsAvailable="true" IsBroken="false" IsBrokenReason="" Motorization="Motorized" IsEmitter="false" IsDetector="false">
        <MinPosition>1</MinPosition>
        <MaxPosition>6</MaxPosition>
        <ChangerElements>
          <Contrast Name="Bright Field" Id="" UniqueName="Contrast.BrightField" Model="" IsMounted="true" Position="1" Type="Contrast">
            <ContrastMethods>BrightField</ContrastMethods>
          </Contrast>
          <Contrast Name="PH1" Id="" UniqueName="Contrast.PH1" Model="" IsMounted="true" Position="2" Type="Contrast">
            <ContrastMethods>PH1</ContrastMethods>
          </Contrast>
          <Contrast Name="PH2" Id="" UniqueName="Contrast.PH2" Model="" IsMounted="true" Position="3" Type="Contrast">
            <ContrastMethods>PH2</ContrastMethods>
          </Contrast>
          <Contrast Name="PH3" Id="" UniqueName="Contrast.PH3" Model="" IsMounted="true" Position="4" Type="Contrast">
            <ContrastMethods>PH3</ContrastMethods>
          </Contrast>
          <Contrast Name="DIC 3" Id="" UniqueName="AquilaContrast.DIC3" Model="" IsMounted="true" Position="5" Type="Contrast">
            <ContrastMethods>DIC3</ContrastMethods>
          </Contrast>
          <Contrast Name="none" Id="" UniqueName="AquilaContrast.none" Model="" IsMounted="true" Position="6" Type="Contrast">
            <ContrastMethods>BrightField</ContrastMethods>
          </Contrast>
        </ChangerElements>
      </Device>
      <Device Id="MTBEyePiece" Name="10x Eyepiece SF23" UniqueName="Eyepiece.10x_23" Model="" IsAvailable="true" IsBroken="false" IsBrokenReason="" Motorization="None" IsEmitter="false" IsDetector="true">
        <Magnification>10</Magnification>
        <TotalAperture>0</TotalAperture>
        <DepthOfField>0.30125526401036612</DepthOfField>
        <FieldOfView>23</FieldOfView>
        <TotalFieldOfView>0.36507936507936506</TotalFieldOfView>
      </Device>
      <Device Id="MTBFocus" Name="Motorized Focus" UniqueName="Aquila.Focus_mot" Model="" IsAvailable="true" IsBroken="false" IsBrokenReason="" Motorization="Motorized" IsEmitter="false" IsDetector="false">
        <MinPosition>-14000</MinPosition>
        <MaxPosition>14000</MaxPosition>
        <MaxDeviation>0.005</MaxDeviation>
        <TypicalDeviation>0.005</TypicalDeviation>
        <StepWidth>0.01</StepWidth>
        <PositionUnit>µm</PositionUnit>
        <SupportedUnits>µm|nm|</SupportedUnits>
        <PositionRanges>
          <Range Unit="µm">
            <Minimum>-14000</Minimum>
            <Maximum>14000</Maximum>
          </Range>
          <Range Unit="nm">
            <Minimum>-25000000</Minimum>
            <Maximum>25000000</Maximum>
          </Range>
        </PositionRanges>
        <MinMoveSpeed>0.062</MinMoveSpeed>
        <MaxMoveSpeed>6000</MaxMoveSpeed>
        <SpeedUnit>µm/s</SpeedUnit>
        <HasContinualSpeed>true</HasContinualSpeed>
        <HasContinualStartSpeed>false</HasContinualStartSpeed>
        <HasContinualAcceleration>true</HasContinualAcceleration>
        <MinContinualSpeed>0.062</MinContinualSpeed>
        <MaxContinualSpeed>6000</MaxContinualSpeed>
        <ContinualSpeedUnit>µm/s</ContinualSpeedUnit>
        <MinContinualAcceleration>0</MinContinualAcceleration>
        <MaxContinualAcceleration>10000</MaxContinualAcceleration>
        <ContinualAccelerationUnit>µm/s²</ContinualAccelerationUnit>
        <CoordinateDirection>1</CoordinateDirection>
        <HasLoadWork>true</HasLoadWork>
        <HasLowerSWLimit>true</HasLowerSWLimit>
        <HasUpperSWLimit>true</HasUpperSWLimit>
        <IsAutomaticCalibrationSupported>true</IsAutomaticCalibrationSupported>
        <IsManualCalibrationSupported>true</IsManualCalibrationSupported>
        <HasHandwheelDeactivation>true</HasHandwheelDeactivation>
        <IsPositiveDirectionAgainstGravity>true</IsPositiveDirectionAgainstGravity>
        <IsPositiveDirectionTowardSpecimen>true</IsPositiveDirectionTowardSpecimen>
      </Device>
      <Device Id="MTBMicroscopeManager" Name="Microscope manager" UniqueName="Aquila.MicroscopeManager" Model="" IsAvailable="true" IsBroken="false" IsBrokenReason="" Motorization="None" IsEmitter="false" IsDetector="false">
        <ContrastManagerContrastMethods>0</ContrastManagerContrastMethods>
        <ContrastManagerModes>Off, OnDemand, ContrastRetaining</ContrastManagerModes>
        <LightManagerModes>Objective, Classic</LightManagerModes>
        <UiControllerDialogs>Unknown</UiControllerDialogs>
        <UiControllerPopups>Unknown</UiControllerPopups>
        <IsCondenserFocusingAvailable>false</IsCondenserFocusingAvailable>
        <IsCurrentFeedAvailable>false</IsCurrentFeedAvailable>
        <IsDazzleProtectionAvailable>true</IsDazzleProtectionAvailable>
        <IsLightManagerTemporaryAvailable>true</IsLightManagerTemporaryAvailable>
        <IsParfocalCorrectionAvailable>true</IsParfocalCorrectionAvailable>
        <IsParfocalCorrectionSilentModeOnOffAvailable>false</IsParfocalCorrectionSilentModeOnOffAvailable>
        <IsParcentralCorrectionAvailable>false</IsParcentralCorrectionAvailable>
        <IsParcentralCorrectionSilentModeOnOffAvailable>false</IsParcentralCorrectionSilentModeOnOffAvailable>
        <IsLoadWorkCouplingOnOffAvailable>false</IsLoadWorkCouplingOnOffAvailable>
        <IsVignettingFreeModeTemporaryAvailable>false</IsVignettingFreeModeTemporaryAvailable>
        <IsLaserSafetyAvailable>false</IsLaserSafetyAvailable>
        <SoftKeyCount>10</SoftKeyCount>
        <HasSoftKeyLabeling>true</HasSoftKeyLabeling>
        <IsObjectiveCorrFocusCorrectionAvailable>true</IsObjectiveCorrFocusCorrectionAvailable>
      </Device>
      <Device Id="MTBObject" Name="Object" UniqueName="Object" Model="" IsAvailable="true" IsBroken="false" IsBrokenReason="" Motorization="None" IsEmitter="false" IsDetector="false" />
      <Device Id="MTBObjectiveChanger" Name="6x Motorized Nosepiece" UniqueName="Aquila.Nosepiece_6xmot" Model="" IsAvailable="true" IsBroken="false" IsBrokenReason="" Motorization="Motorized" IsEmitter="false" IsDetector="false">
        <MinPosition>1</MinPosition>
        <MaxPosition>6</MaxPosition>
        <ChangerElements>
          <Objective Name="Plan-Apochromat 40x/0.95 Korr M27" Id="" UniqueName="Objective.420660-9970-000" Model="" IsMounted="true" Position="1" Type="Objective">
            <ContrastMethods>DIC3, BrightField, DarkField, RLBrightField, RLPol, TLPol</ContrastMethods>
            <Features>Korr, Pol</Features>
            <Immersions>Air</Immersions>
            <Magnification>40</Magnification>
            <NumericalAperture>0.95</NumericalAperture>
            <WorkingDistance>250</WorkingDistance>
            <TIRFAngleCorrection>0</TIRFAngleCorrection>
          </Objective>
          <Objective Name="Plan-Apochromat 63x/1.40 Oil DIC M27" Id="" UniqueName="Objective.420782-9900-000" Model="" IsMounted="true" Position="2" Type="Objective">
            <ContrastMethods>DIC2, BrightField, DarkField, RLBrightField, RLPol, TLPol</ContrastMethods>
            <Features>Pol, TIRF</Features>
            <Immersions>Oil</Immersions>
            <Magnification>63</Magnification>
            <NumericalAperture>1.4</NumericalAperture>
            <WorkingDistance>193</WorkingDistance>
            <TIRFAngleCorrection>1</TIRFAngleCorrection>
          </Objective>
          <Objective Name="Plan-Apochromat 100x/1.40 Oil DIC M27" Id="" UniqueName="Objective.420792-9901-000" Model="" IsMounted="true" Position="3" Type="Objective">
            <ContrastMethods>DIC2, BrightField, DarkField, RLBrightField, RLPol, TLPol</ContrastMethods>
            <Features>Pol</Features>
            <Immersions>Oil</Immersions>
            <Magnification>100</Magnification>
            <NumericalAperture>1.4</NumericalAperture>
            <WorkingDistance>175</WorkingDistance>
            <TIRFAngleCorrection>0</TIRFAngleCorrection>
          </Objective>
          <Objective Name="none" Id="" UniqueName="Objective.none" Model="" IsMounted="false" Position="4" Type="Objective">
            <ContrastMethods>Unknown</ContrastMethods>
            <Features>Nothing</Features>
            <Immersions>Unknown</Immersions>
            <Magnification>0</Magnification>
            <NumericalAperture>0</NumericalAperture>
            <WorkingDistance>0</WorkingDistance>
            <TIRFAngleCorrection>0</TIRFAngleCorrection>
          </Objective>
          <Objective Name="none" Id="" UniqueName="Objective.none" Model="" IsMounted="false" Position="5" Type="Objective">
            <ContrastMethods>Unknown</ContrastMethods>
            <Features>Nothing</Features>
            <Immersions>Unknown</Immersions>
            <Magnification>0</Magnification>
            <NumericalAperture>0</NumericalAperture>
            <WorkingDistance>0</WorkingDistance>
            <TIRFAngleCorrection>0</TIRFAngleCorrection>
          </Objective>
          <Objective Name="none" Id="" UniqueName="Objective.none" Model="" IsMounted="false" Position="6" Type="Objective">
            <ContrastMethods>Unknown</ContrastMethods>
            <Features>Nothing</Features>
            <Immersions>Unknown</Immersions>
            <Magnification>0</Magnification>
            <NumericalAperture>0</NumericalAperture>
            <WorkingDistance>0</WorkingDistance>
            <TIRFAngleCorrection>0</TIRFAngleCorrection>
          </Objective>
        </ChangerElements>
      </Device>
      <Device Id="MTBReflectorChanger" Name="6x Motorized Reflector Changer" UniqueName="Aquila.ReflectorChanger_6xmot" Model="" IsAvailable="true" IsBroken="false" IsBrokenReason="" Motorization="Motorized" IsEmitter="false" IsDetector="false">
        <MinPosition>1</MinPosition>
        <MaxPosition>6</MaxPosition>
        <ChangerElements>
          <Reflector Name="43 HE DsRed" Id="" UniqueName="Reflector.489043-9901-000" Model="" IsMounted="true" Position="1" Type="Reflector">
            <WavelengthAreas>
              <WavelengthArea BeamSplitter="570" EmissionLow="570" EmissionHigh="640" ExcitationLow="538" ExcitationHigh="562" />
            </WavelengthAreas>
            <Features>HE</Features>
          </Reflector>
          <Contrast Name="Analy. DIC Trans.light" Id="" UniqueName="Reflector.424921-9901-000" Model="" IsMounted="true" Position="2" Type="Contrast">
            <ContrastMethods>AllTLDIC</ContrastMethods>
          </Contrast>
          <Reflector Name="38 HE Green Fluorescent Prot" Id="" UniqueName="Reflector.489038-9901-000" Model="" IsMounted="true" Position="3" Type="Reflector">
            <WavelengthAreas>
              <WavelengthArea BeamSplitter="495" EmissionLow="500" EmissionHigh="550" ExcitationLow="450" ExcitationHigh="490" />
            </WavelengthAreas>
            <Features>HE, TIRF</Features>
          </Reflector>
          <Reflector Name="50 Cy 5" Id="" UniqueName="Reflector.488050-9901-000" Model="" IsMounted="true" Position="4" Type="Reflector">
            <WavelengthAreas>
              <WavelengthArea BeamSplitter="660" EmissionLow="665" EmissionHigh="715" ExcitationLow="625" ExcitationHigh="655" />
            </WavelengthAreas>
            <Features>TIRF</Features>
          </Reflector>
          <Reflector Name="64 HE mPlum" Id="" UniqueName="Reflector.489064-0000-000" Model="" IsMounted="true" Position="5" Type="Reflector">
            <WavelengthAreas>
              <WavelengthArea BeamSplitter="605" EmissionLow="612" EmissionHigh="682" ExcitationLow="574" ExcitationHigh="599" />
            </WavelengthAreas>
            <Features>HE</Features>
          </Reflector>
          <Reflector Name="96 HE BFP" Id="" UniqueName="Reflector.489096-9100-000" Model="" IsMounted="true" Position="6" Type="Reflector">
            <WavelengthAreas>
              <WavelengthArea BeamSplitter="420" EmissionLow="430" EmissionHigh="470" ExcitationLow="370" ExcitationHigh="410" />
            </WavelengthAreas>
            <Features>HE</Features>
          </Reflector>
        </ChangerElements>
      </Device>
      <Device Id="MTBRLTLSwitch" Name="RL/TL Switch" UniqueName="Aquila.RLTLSwitch" Model="" IsAvailable="true" IsBroken="false" IsBrokenReason="" Motorization="Coded" IsEmitter="false" IsDetector="false">
        <MinPosition>1</MinPosition>
        <MaxPosition>2</MaxPosition>
        <ChangerElements>
          <RLTLSwitchState Name="TL" Id="" UniqueName="RLTLSwitch.TL" Model="" IsMounted="true" Position="1" Type="RLTLSwitchState">
            <LightPathLocation>TransmittedLight</LightPathLocation>
          </RLTLSwitchState>
          <RLTLSwitchState Name="RL" Id="" UniqueName="RLTLSwitch.RL" Model="" IsMounted="true" Position="2" Type="RLTLSwitchState">
            <LightPathLocation>ReflectedLight</LightPathLocation>
          </RLTLSwitchState>
        </ChangerElements>
      </Device>
      <Device Id="MTBSideportChanger" Name="3x Motorized Sideport Turret" UniqueName="Aquila.SideportChanger_3xmot" Model="" IsAvailable="true" IsBroken="false" IsBrokenReason="" Motorization="Motorized" IsEmitter="false" IsDetector="false">
        <MinPosition>1</MinPosition>
        <MaxPosition>3</MaxPosition>
        <ChangerElements>
          <Mirror Name="100% VIS" Id="" UniqueName="Aquila.SideportElement_100%BP" Model="" IsMounted="true" Position="1" Type="Mirror">
            <SuccessorId>MTBEyePiece</SuccessorId>
          </Mirror>
          <Mirror Name="100% L" Id="" UniqueName="Aquila.SideportElement_100%L" Model="" IsMounted="true" Position="2" Type="Mirror">
            <SuccessorId>MTBCameraAdapter_MTBSideportChanger_Left</SuccessorId>
          </Mirror>
          <Mirror Name="100% R" Id="" UniqueName="Aquila.SideportElement_100%R" Model="" IsMounted="true" Position="3" Type="Mirror">
            <SuccessorId>MTBSideportRight</SuccessorId>
          </Mirror>
        </ChangerElements>
      </Device>
      <Device Id="MTBTLApertureStop" Name="Motorized Condenser Aperture" UniqueName="Aquila.Condenser_Aperture_mot" Model="" IsAvailable="true" IsBroken="false" IsBrokenReason="" Motorization="Motorized" IsEmitter="false" IsDetector="false">
        <MinPosition>0.09</MinPosition>
        <MaxPosition>0.55</MaxPosition>
        <MaxDeviation>0.00028785982478097627</MaxDeviation>
        <TypicalDeviation>0.00028785982478097627</TypicalDeviation>
        <StepWidth>0.00057571964956195255</StepWidth>
        <PositionUnit>NA</PositionUnit>
        <SupportedUnits>NA|mm|%|</SupportedUnits>
        <PositionRanges>
          <Range Unit="NA">
            <Minimum>0.09</Minimum>
            <Maximum>0.55</Maximum>
          </Range>
          <Range Unit="mm">
            <Minimum>3</Minimum>
            <Maximum>36.5</Maximum>
          </Range>
          <Range Unit="%">
            <Minimum>0</Minimum>
            <Maximum>100</Maximum>
          </Range>
        </PositionRanges>
        <MinMoveSpeed>1</MinMoveSpeed>
        <MaxMoveSpeed>1</MaxMoveSpeed>
        <SpeedUnit></SpeedUnit>
      </Device>
      <Device Id="MTBTLHalogenLamp" Name="TL LED" UniqueName="Aquila.TL_LEDLamp" Model="" IsAvailable="true" IsBroken="false" IsBrokenReason="" Motorization="Motorized" IsEmitter="true" IsDetector="false">
        <MinPosition>0</MinPosition>
        <MaxPosition>12.2</MaxPosition>
        <MaxDeviation>0.0059628543499511237</MaxDeviation>
        <TypicalDeviation>0.0059628543499511237</TypicalDeviation>
        <StepWidth>0.011925708699902247</StepWidth>
        <PositionUnit>Volt</PositionUnit>
        <SupportedUnits>%|Volt|</SupportedUnits>
        <PositionRanges>
          <Range Unit="%">
            <Minimum>0</Minimum>
            <Maximum>100</Maximum>
          </Range>
          <Range Unit="Volt">
            <Minimum>0</Minimum>
            <Maximum>12.2</Maximum>
          </Range>
        </PositionRanges>
        <Has3200K>true</Has3200K>
        <HasOnOff>true</HasOnOff>
        <LampType>LED</LampType>
      </Device>
      <Device Id="MTBTLShutter" Name="TL Motorized Shutter" UniqueName="Aquila.TL_Shutter_mot" Model="" IsAvailable="true" IsBroken="false" IsBrokenReason="" Motorization="Motorized" IsEmitter="false" IsDetector="false">
        <MinPosition>1</MinPosition>
        <MaxPosition>2</MaxPosition>
        <ChangerElements>
          <ShutterState Name="Closed" Id="" UniqueName="Shutter.Closed" Model="" IsMounted="true" Position="1" Type="ShutterState">
            <IsOpen>false</IsOpen>
          </ShutterState>
          <ShutterState Name="Open" Id="" UniqueName="Shutter.Open" Model="" IsMounted="true" Position="2" Type="ShutterState">
            <IsOpen>true</IsOpen>
          </ShutterState>
        </ChangerElements>
      </Device>
      <Device Id="AlbireoLEDController" Name="Colibri 7" UniqueName="Albireo.FLLEDController" Model="" IsAvailable="true" IsBroken="false" IsBrokenReason="" Motorization="Motorized" IsEmitter="false" IsDetector="false">
        <LED1 Name="LED-Module 385nm    " Id="MTBLED1" UniqueName="AlbireoLED.423052-8303-000" Model="" IsAvailable="true" IsBroken="false" IsBrokenReason="" Motorization="Motorized" IsEmitter="true" IsDetector="false">
          <MinPosition>0.1</MinPosition>
          <MaxPosition>100</MaxPosition>
          <MaxDeviation>0.05</MaxDeviation>
          <TypicalDeviation>0.05</TypicalDeviation>
          <StepWidth>0.1</StepWidth>
          <PositionUnit>%</PositionUnit>
          <SupportedUnits>%|</SupportedUnits>
          <PositionRanges>
            <Range Unit="%">
              <Minimum>0.1</Minimum>
              <Maximum>100</Maximum>
            </Range>
          </PositionRanges>
          <Wavelength>385</Wavelength>
          <FilterName>Exc 385/30</FilterName>
          <FilterLow>370</FilterLow>
          <FilterHigh>400</FilterHigh>
        </LED1>
        <LED2 Name="" Id="" UniqueName="" Model="" IsAvailable="false" IsBroken="false" IsBrokenReason="" Motorization="None" IsEmitter="false" IsDetector="false">
          <MinPosition>0</MinPosition>
          <MaxPosition>0</MaxPosition>
          <MaxDeviation>0</MaxDeviation>
          <TypicalDeviation>0</TypicalDeviation>
          <StepWidth>0</StepWidth>
          <PositionUnit></PositionUnit>
          <SupportedUnits></SupportedUnits>
          <PositionRanges />
          <Wavelength>0</Wavelength>
          <FilterName></FilterName>
          <FilterLow>0</FilterLow>
          <FilterHigh>0</FilterHigh>
        </LED2>
        <LED3 Name="LED-Module 475nm    " Id="MTBLED3" UniqueName="AlbireoLED.423052-8302-000" Model="" IsAvailable="true" IsBroken="false" IsBrokenReason="" Motorization="Motorized" IsEmitter="true" IsDetector="false">
          <MinPosition>0.1</MinPosition>
          <MaxPosition>100</MaxPosition>
          <MaxDeviation>0.05</MaxDeviation>
          <TypicalDeviation>0.05</TypicalDeviation>
          <StepWidth>0.1</StepWidth>
          <PositionUnit>%</PositionUnit>
          <SupportedUnits>%|</SupportedUnits>
          <PositionRanges>
            <Range Unit="%">
              <Minimum>0.1</Minimum>
              <Maximum>100</Maximum>
            </Range>
          </PositionRanges>
          <Wavelength>475</Wavelength>
          <FilterName>Exc 469/38</FilterName>
          <FilterLow>450</FilterLow>
          <FilterHigh>488</FilterHigh>
        </LED3>
        <LED4 Name="" Id="" UniqueName="" Model="" IsAvailable="false" IsBroken="false" IsBrokenReason="" Motorization="None" IsEmitter="false" IsDetector="false">
          <MinPosition>0</MinPosition>
          <MaxPosition>0</MaxPosition>
          <MaxDeviation>0</MaxDeviation>
          <TypicalDeviation>0</TypicalDeviation>
          <StepWidth>0</StepWidth>
          <PositionUnit></PositionUnit>
          <SupportedUnits></SupportedUnits>
          <PositionRanges />
          <Wavelength>0</Wavelength>
          <FilterName></FilterName>
          <FilterLow>0</FilterLow>
          <FilterHigh>0</FilterHigh>
        </LED4>
        <LED5 Name="LED-Module 567nm    " Id="MTBLED5" UniqueName="AlbireoLED.423052-8307-000" Model="" IsAvailable="true" IsBroken="false" IsBrokenReason="" Motorization="Motorized" IsEmitter="true" IsDetector="false">
          <MinPosition>0.1</MinPosition>
          <MaxPosition>100</MaxPosition>
          <MaxDeviation>0.05</MaxDeviation>
          <TypicalDeviation>0.05</TypicalDeviation>
          <StepWidth>0.1</StepWidth>
          <PositionUnit>%</PositionUnit>
          <SupportedUnits>%|</SupportedUnits>
          <PositionRanges>
            <Range Unit="%">
              <Minimum>0.1</Minimum>
              <Maximum>100</Maximum>
            </Range>
          </PositionRanges>
          <Wavelength>567</Wavelength>
          <FilterLow>0</FilterLow>
          <FilterHigh>0</FilterHigh>
        </LED5>
        <LED6 Name="LED-Module 630nm    " Id="MTBLED6" UniqueName="AlbireoLED.423052-8300-000" Model="" IsAvailable="true" IsBroken="false" IsBrokenReason="" Motorization="Motorized" IsEmitter="true" IsDetector="false">
          <MinPosition>0.1</MinPosition>
          <MaxPosition>100</MaxPosition>
          <MaxDeviation>0.05</MaxDeviation>
          <TypicalDeviation>0.05</TypicalDeviation>
          <StepWidth>0.1</StepWidth>
          <PositionUnit>%</PositionUnit>
          <SupportedUnits>%|</SupportedUnits>
          <PositionRanges>
            <Range Unit="%">
              <Minimum>0.1</Minimum>
              <Maximum>100</Maximum>
            </Range>
          </PositionRanges>
          <Wavelength>630</Wavelength>
          <FilterName>Exc 631/33</FilterName>
          <FilterLow>615</FilterLow>
          <FilterHigh>648</FilterHigh>
        </LED6>
        <FilterChanger Name="2x Motorized Filter Changer" Id="MTBFLLEDFilterChanger" UniqueName="Albireo.2xFilterchanger_mot" Model="" IsAvailable="true" IsBroken="false" IsBrokenReason="" Motorization="Motorized" IsEmitter="false" IsDetector="false">
          <MinPosition>1</MinPosition>
          <MaxPosition>2</MaxPosition>
          <ChangerElements>
            <ExcitationFilter Name="Exc 555/30" Id="" UniqueName="Albireo_Filter.555_30" Model="" IsMounted="true" Position="1" Type="ExcitationFilter">
              <WavelengthAreas>
                <WavelengthArea ExcitationLow="540" ExcitationHigh="570" />
              </WavelengthAreas>
            </ExcitationFilter>
            <ExcitationFilter Name="Exc 590/27" Id="" UniqueName="Albireo_Filter.590_27" Model="" IsMounted="true" Position="2" Type="ExcitationFilter">
              <WavelengthAreas>
                <WavelengthArea ExcitationLow="577" ExcitationHigh="604" />
              </WavelengthAreas>
            </ExcitationFilter>
          </ChangerElements>
        </FilterChanger>
      </Device>
      <Device Id="MTBFLLEDFilterChanger" Name="2x Motorized Filter Changer" UniqueName="Albireo.2xFilterchanger_mot" Model="" IsAvailable="true" IsBroken="false" IsBrokenReason="" Motorization="Motorized" IsEmitter="false" IsDetector="false">
        <MinPosition>1</MinPosition>
        <MaxPosition>2</MaxPosition>
        <ChangerElements>
          <ExcitationFilter Name="Exc 555/30" Id="" UniqueName="Albireo_Filter.555_30" Model="" IsMounted="true" Position="1" Type="ExcitationFilter">
            <WavelengthAreas>
              <WavelengthArea ExcitationLow="540" ExcitationHigh="570" />
            </WavelengthAreas>
          </ExcitationFilter>
          <ExcitationFilter Name="Exc 590/27" Id="" UniqueName="Albireo_Filter.590_27" Model="" IsMounted="true" Position="2" Type="ExcitationFilter">
            <WavelengthAreas>
              <WavelengthArea ExcitationLow="577" ExcitationHigh="604" />
            </WavelengthAreas>
          </ExcitationFilter>
        </ChangerElements>
      </Device>
      <Device Id="MTBLED1" Name="LED-Module 385nm    " UniqueName="AlbireoLED.423052-8303-000" Model="" IsAvailable="true" IsBroken="false" IsBrokenReason="" Motorization="Motorized" IsEmitter="true" IsDetector="false">
        <MinPosition>0.1</MinPosition>
        <MaxPosition>100</MaxPosition>
        <MaxDeviation>0.05</MaxDeviation>
        <TypicalDeviation>0.05</TypicalDeviation>
        <StepWidth>0.1</StepWidth>
        <PositionUnit>%</PositionUnit>
        <SupportedUnits>%|</SupportedUnits>
        <PositionRanges>
          <Range Unit="%">
            <Minimum>0.1</Minimum>
            <Maximum>100</Maximum>
          </Range>
        </PositionRanges>
        <Wavelength>385</Wavelength>
        <FilterName>Exc 385/30</FilterName>
        <FilterLow>370</FilterLow>
        <FilterHigh>400</FilterHigh>
      </Device>
      <Device Id="MTBLED3" Name="LED-Module 475nm    " UniqueName="AlbireoLED.423052-8302-000" Model="" IsAvailable="true" IsBroken="false" IsBrokenReason="" Motorization="Motorized" IsEmitter="true" IsDetector="false">
        <MinPosition>0.1</MinPosition>
        <MaxPosition>100</MaxPosition>
        <MaxDeviation>0.05</MaxDeviation>
        <TypicalDeviation>0.05</TypicalDeviation>
        <StepWidth>0.1</StepWidth>
        <PositionUnit>%</PositionUnit>
        <SupportedUnits>%|</SupportedUnits>
        <PositionRanges>
          <Range Unit="%">
            <Minimum>0.1</Minimum>
            <Maximum>100</Maximum>
          </Range>
        </PositionRanges>
        <Wavelength>475</Wavelength>
        <FilterName>Exc 469/38</FilterName>
        <FilterLow>450</FilterLow>
        <FilterHigh>488</FilterHigh>
      </Device>
      <Device Id="MTBLED5" Name="LED-Module 567nm    " UniqueName="AlbireoLED.423052-8307-000" Model="" IsAvailable="true" IsBroken="false" IsBrokenReason="" Motorization="Motorized" IsEmitter="true" IsDetector="false">
        <MinPosition>0.1</MinPosition>
        <MaxPosition>100</MaxPosition>
        <MaxDeviation>0.05</MaxDeviation>
        <TypicalDeviation>0.05</TypicalDeviation>
        <StepWidth>0.1</StepWidth>
        <PositionUnit>%</PositionUnit>
        <SupportedUnits>%|</SupportedUnits>
        <PositionRanges>
          <Range Unit="%">
            <Minimum>0.1</Minimum>
            <Maximum>100</Maximum>
          </Range>
        </PositionRanges>
        <Wavelength>567</Wavelength>
        <FilterLow>0</FilterLow>
        <FilterHigh>0</FilterHigh>
      </Device>
      <Device Id="MTBLED6" Name="LED-Module 630nm    " UniqueName="AlbireoLED.423052-8300-000" Model="" IsAvailable="true" IsBroken="false" IsBrokenReason="" Motorization="Motorized" IsEmitter="true" IsDetector="false">
        <MinPosition>0.1</MinPosition>
        <MaxPosition>100</MaxPosition>
        <MaxDeviation>0.05</MaxDeviation>
        <TypicalDeviation>0.05</TypicalDeviation>
        <StepWidth>0.1</StepWidth>
        <PositionUnit>%</PositionUnit>
        <SupportedUnits>%|</SupportedUnits>
        <PositionRanges>
          <Range Unit="%">
            <Minimum>0.1</Minimum>
            <Maximum>100</Maximum>
          </Range>
        </PositionRanges>
        <Wavelength>630</Wavelength>
        <FilterName>Exc 631/33</FilterName>
        <FilterLow>615</FilterLow>
        <FilterHigh>648</FilterHigh>
      </Device>
      <Device Id="MTBCamera_MTBSideportChanger_Left.HDCamC13440-20C" Name="Hamamatsu Camera" UniqueName="HDCamC13440-20C_SSN 300892" Model="HDCamC13440-20C" IsAvailable="true" IsBroken="false" IsBrokenReason="" Motorization="Motorized" IsEmitter="false" IsDetector="true" IsVisibleInGUI="true" />
      <Device Id="SoftwareAutofocus" Name="SoftwareAutofocus" UniqueName="SoftwareAutofocus" Model="" IsAvailable="true" IsBroken="false" IsBrokenReason="" Motorization="Motorized" IsEmitter="false" IsDetector="false" />
      <Device Id="Autofocus" Name="Autofocus" UniqueName="Autofocus" Model="" IsAvailable="true" IsBroken="false" IsBrokenReason="" Motorization="Motorized" IsEmitter="false" IsDetector="false" />
      <Device Id="Incubation" Name="Incubation" UniqueName="Incubation" Model="" IsAvailable="true" IsBroken="false" IsBrokenReason="" Motorization="Motorized" IsEmitter="false" IsDetector="false">
        <TemperatureCoolingChannel Name="" Id="" UniqueName="" Model="" IsAvailable="false" IsBroken="false" IsBrokenReason="" Motorization="None" IsEmitter="false" IsDetector="false">
          <MinPosition>0</MinPosition>
          <MaxPosition>0</MaxPosition>
          <MaxDeviation>0</MaxDeviation>
          <TypicalDeviation>0</TypicalDeviation>
          <StepWidth>0</StepWidth>
          <PositionUnit></PositionUnit>
          <SupportedUnits></SupportedUnits>
          <PositionRanges />
        </TemperatureCoolingChannel>
        <TemperatureChannel0 Name="" Id="" UniqueName="" Model="" IsAvailable="false" IsBroken="false" IsBrokenReason="" Motorization="None" IsEmitter="false" IsDetector="false">
          <MinPosition>0</MinPosition>
          <MaxPosition>0</MaxPosition>
          <MaxDeviation>0</MaxDeviation>
          <TypicalDeviation>0</TypicalDeviation>
          <StepWidth>0</StepWidth>
          <PositionUnit></PositionUnit>
          <SupportedUnits></SupportedUnits>
          <PositionRanges />
        </TemperatureChannel0>
        <TemperatureChannel1 Name="" Id="MTBIncubationTemperatureChannel1" UniqueName="IncubationPeCon.TempChannel1" Model="" IsAvailable="true" IsBroken="true" IsBrokenReason="The component is not available. Please check power or cabling." Motorization="Motorized" IsEmitter="false" IsDetector="false">
          <MinPosition>0</MinPosition>
          <MaxPosition>99.9</MaxPosition>
          <MaxDeviation>0.05</MaxDeviation>
          <TypicalDeviation>0.05</TypicalDeviation>
          <StepWidth>0.1</StepWidth>
          <PositionUnit>°C</PositionUnit>
          <SupportedUnits>°C|</SupportedUnits>
          <PositionRanges>
            <Range Unit="°C">
              <Minimum>0</Minimum>
              <Maximum>99.9</Maximum>
            </Range>
          </PositionRanges>
        </TemperatureChannel1>
        <TemperatureChannel2 Name="" Id="MTBIncubationTemperatureChannel2" UniqueName="IncubationPeCon.TempChannel2" Model="" IsAvailable="true" IsBroken="true" IsBrokenReason="The component is not available. Please check power or cabling." Motorization="Motorized" IsEmitter="false" IsDetector="false">
          <MinPosition>0</MinPosition>
          <MaxPosition>99.9</MaxPosition>
          <MaxDeviation>0.05</MaxDeviation>
          <TypicalDeviation>0.05</TypicalDeviation>
          <StepWidth>0.1</StepWidth>
          <PositionUnit>°C</PositionUnit>
          <SupportedUnits>°C|</SupportedUnits>
          <PositionRanges>
            <Range Unit="°C">
              <Minimum>0</Minimum>
              <Maximum>99.9</Maximum>
            </Range>
          </PositionRanges>
        </TemperatureChannel2>
        <TemperatureChannel3 Name="" Id="MTBIncubationTemperatureChannel3" UniqueName="IncubationPeCon.TempChannel3" Model="" IsAvailable="true" IsBroken="true" IsBrokenReason="The component is not available. Please check power or cabling." Motorization="Motorized" IsEmitter="false" IsDetector="false">
          <MinPosition>0</MinPosition>
          <MaxPosition>99.9</MaxPosition>
          <MaxDeviation>0.05</MaxDeviation>
          <TypicalDeviation>0.05</TypicalDeviation>
          <StepWidth>0.1</StepWidth>
          <PositionUnit>°C</PositionUnit>
          <SupportedUnits>°C|</SupportedUnits>
          <PositionRanges>
            <Range Unit="°C">
              <Minimum>0</Minimum>
              <Maximum>99.9</Maximum>
            </Range>
          </PositionRanges>
        </TemperatureChannel3>
        <TemperatureChannel4 Name="" Id="MTBIncubationTemperatureChannel4" UniqueName="IncubationPeCon.TempChannel4" Model="" IsAvailable="true" IsBroken="true" IsBrokenReason="The component is not available. Please check power or cabling." Motorization="Motorized" IsEmitter="false" IsDetector="false">
          <MinPosition>0</MinPosition>
          <MaxPosition>99.9</MaxPosition>
          <MaxDeviation>0.05</MaxDeviation>
          <TypicalDeviation>0.05</TypicalDeviation>
          <StepWidth>0.1</StepWidth>
          <PositionUnit>°C</PositionUnit>
          <SupportedUnits>°C|</SupportedUnits>
          <PositionRanges>
            <Range Unit="°C">
              <Minimum>0</Minimum>
              <Maximum>99.9</Maximum>
            </Range>
          </PositionRanges>
        </TemperatureChannel4>
        <TemperatureCalibrationSensor Name="Control Sensor T" Id="MTBIncubationCalibrationSensor" UniqueName="IncubationPeCon.CalibrationSensor" Model="" IsAvailable="true" IsBroken="true" IsBrokenReason="Control Sensor T: The component is not available. Please check power or cabling." Motorization="Coded" IsEmitter="false" IsDetector="false">
          <MinPosition>0</MinPosition>
          <MaxPosition>99.9</MaxPosition>
          <MaxDeviation>0.05</MaxDeviation>
          <TypicalDeviation>0.05</TypicalDeviation>
          <StepWidth>0.1</StepWidth>
          <PositionUnit>°C</PositionUnit>
          <SupportedUnits>°C|</SupportedUnits>
          <PositionRanges>
            <Range Unit="°C">
              <Minimum>0</Minimum>
              <Maximum>99.9</Maximum>
            </Range>
          </PositionRanges>
        </TemperatureCalibrationSensor>
        <HumiditySensor Name="" Id="" UniqueName="" Model="" IsAvailable="false" IsBroken="false" IsBrokenReason="" Motorization="None" IsEmitter="false" IsDetector="false">
          <MinPosition>0</MinPosition>
          <MaxPosition>0</MaxPosition>
          <MaxDeviation>0</MaxDeviation>
          <TypicalDeviation>0</TypicalDeviation>
          <StepWidth>0</StepWidth>
          <PositionUnit></PositionUnit>
          <SupportedUnits></SupportedUnits>
          <PositionRanges />
        </HumiditySensor>
        <AirHeaterChannel Name="" Id="" UniqueName="" Model="" IsAvailable="false" IsBroken="false" IsBrokenReason="" Motorization="None" IsEmitter="false" IsDetector="false">
          <MinPosition>0</MinPosition>
          <MaxPosition>0</MaxPosition>
          <MaxDeviation>0</MaxDeviation>
          <TypicalDeviation>0</TypicalDeviation>
          <StepWidth>0</StepWidth>
          <PositionUnit></PositionUnit>
          <SupportedUnits></SupportedUnits>
          <PositionRanges />
        </AirHeaterChannel>
        <AirHeaterFan Name="" Id="" UniqueName="" Model="" IsAvailable="false" IsBroken="false" IsBrokenReason="" Motorization="None" IsEmitter="false" IsDetector="false">
          <MinPosition>0</MinPosition>
          <MaxPosition>0</MaxPosition>
          <MaxDeviation>0</MaxDeviation>
          <TypicalDeviation>0</TypicalDeviation>
          <StepWidth>0</StepWidth>
          <PositionUnit></PositionUnit>
          <SupportedUnits></SupportedUnits>
          <PositionRanges />
        </AirHeaterFan>
        <CarbonDioxideChannel Name="" Id="" UniqueName="" Model="" IsAvailable="false" IsBroken="false" IsBrokenReason="" Motorization="None" IsEmitter="false" IsDetector="false">
          <MinPosition>0</MinPosition>
          <MaxPosition>0</MaxPosition>
          <MaxDeviation>0</MaxDeviation>
          <TypicalDeviation>0</TypicalDeviation>
          <StepWidth>0</StepWidth>
          <PositionUnit></PositionUnit>
          <SupportedUnits></SupportedUnits>
          <PositionRanges />
        </CarbonDioxideChannel>
        <CarbonDioxideFan Name="" Id="" UniqueName="" Model="" IsAvailable="false" IsBroken="false" IsBrokenReason="" Motorization="None" IsEmitter="false" IsDetector="false">
          <MinPosition>0</MinPosition>
          <MaxPosition>0</MaxPosition>
          <MaxDeviation>0</MaxDeviation>
          <TypicalDeviation>0</TypicalDeviation>
          <StepWidth>0</StepWidth>
          <PositionUnit></PositionUnit>
          <SupportedUnits></SupportedUnits>
          <PositionRanges />
        </CarbonDioxideFan>
        <OxygenChannel Name="" Id="" UniqueName="" Model="" IsAvailable="false" IsBroken="false" IsBrokenReason="" Motorization="None" IsEmitter="false" IsDetector="false">
          <MinPosition>0</MinPosition>
          <MaxPosition>0</MaxPosition>
          <MaxDeviation>0</MaxDeviation>
          <TypicalDeviation>0</TypicalDeviation>
          <StepWidth>0</StepWidth>
          <PositionUnit></PositionUnit>
          <SupportedUnits></SupportedUnits>
          <PositionRanges />
        </OxygenChannel>
        <TemperaturSwitch Name="" Id="" UniqueName="" Model="" IsAvailable="false" IsBroken="false" IsBrokenReason="" Motorization="None" IsEmitter="false" IsDetector="false">
          <MinPosition>-1</MinPosition>
          <MaxPosition>-1</MaxPosition>
          <ChangerElements />
        </TemperaturSwitch>
        <TemperatureSwitchChannel1 Name="" Id="" UniqueName="" Model="" IsAvailable="false" IsBroken="false" IsBrokenReason="" Motorization="None" IsEmitter="false" IsDetector="false">
          <MinPosition>0</MinPosition>
          <MaxPosition>0</MaxPosition>
          <MaxDeviation>0</MaxDeviation>
          <TypicalDeviation>0</TypicalDeviation>
          <StepWidth>0</StepWidth>
          <PositionUnit></PositionUnit>
          <SupportedUnits></SupportedUnits>
          <PositionRanges />
        </TemperatureSwitchChannel1>
        <TemperatureSwitchChannel2 Name="" Id="" UniqueName="" Model="" IsAvailable="false" IsBroken="false" IsBrokenReason="" Motorization="None" IsEmitter="false" IsDetector="false">
          <MinPosition>0</MinPosition>
          <MaxPosition>0</MaxPosition>
          <MaxDeviation>0</MaxDeviation>
          <TypicalDeviation>0</TypicalDeviation>
          <StepWidth>0</StepWidth>
          <PositionUnit></PositionUnit>
          <SupportedUnits></SupportedUnits>
          <PositionRanges />
        </TemperatureSwitchChannel2>
      </Device>
    </Configuration>
  </HardwareSetting>
  <CustomAttributes />
  <Information>
    <User Id="0" />
    <Application>
      <Name>ZEN 2.3 (blue edition)</Name>
      <Version>2.3.69.1005</Version>
    </Application>
    <Document>
      <CreationDate>2023-10-28T13:31:48.75+01:00</CreationDate>
      <UserName>yrn500</UserName>
    </Document>
    <Image>
      <SizeX>2048</SizeX>
      <SizeY>2048</SizeY>
      <SizeB>1</SizeB>
      <OriginalCompressionMethod>Uncompressed</OriginalCompressionMethod>
      <OriginalEncodingQuality>100</OriginalEncodingQuality>
      <AcquisitionDateAndTime>2023-08-01T14:13:18.4444476Z</AcquisitionDateAndTime>
      <SizeC>4</SizeC>
      <SizeZ>5</SizeZ>
      <ComponentBitCount>16</ComponentBitCount>
      <PixelType>Gray16</PixelType>
      <Dimensions>
        <Channels>
          <Channel Id="Channel:0" Name="Hoechst">
            <ExcitationWavelength>353</ExcitationWavelength>
            <EmissionWavelength>465</EmissionWavelength>
            <DyeId>McNamara-Boswell-0434</DyeId>
            <DyeDatabaseId>66071726-cbd4-4c41-b371-0a6eee4ae9c5</DyeDatabaseId>
            <Color>#FF00A0FF</Color>
            <Fluor>DAPI</Fluor>
            <ExposureTime>39999600</ExposureTime>
            <Reflector>96 HE BFP</Reflector>
            <NACondenser>0.55</NACondenser>
            <IlluminationType>Epifluorescence</IlluminationType>
            <ContrastMethod>Fluorescence</ContrastMethod>
            <PixelType>Gray16</PixelType>
            <ComponentBitCount>16</ComponentBitCount>
            <AcquisitionMode>WideField</AcquisitionMode>
            <IlluminationWavelength>
              <SinglePeak>385</SinglePeak>
              <Ranges>370-400</Ranges>
            </IlluminationWavelength>
            <DetectionWavelength />
            <DetectorSettings>
              <Binning>1,1</Binning>
              <Detector Id="Detector:Hamamatsu Camera" />
            </DetectorSettings>
            <LightSourcesSettings>
              <LightSourceSettings>
                <Intensity>35.40 %</Intensity>
                <LightSource Id="LightSource:1" />
              </LightSourceSettings>
            </LightSourcesSettings>
            <FilterSetRef Id="FilterSet:1" />
          </Channel>
          <Channel Id="Channel:1" Name="DIC">
            <Color>#FFFFFFFF</Color>
            <Fluor>TL DIC</Fluor>
            <ExposureTime>200002900</ExposureTime>
            <Reflector>Analy. DIC Trans.light</Reflector>
            <NACondenser>0.55</NACondenser>
            <IlluminationType>Transmitted</IlluminationType>
            <ContrastMethod>DIC</ContrastMethod>
            <PixelType>Gray16</PixelType>
            <ComponentBitCount>16</ComponentBitCount>
            <AcquisitionMode>WideField</AcquisitionMode>
            <DetectorSettings>
              <Binning>1,1</Binning>
              <Detector Id="Detector:Hamamatsu Camera" />
            </DetectorSettings>
            <LightSourcesSettings>
              <LightSourceSettings>
                <Intensity>10.64 Volt</Intensity>
                <LightSource Id="LightSource:2" />
              </LightSourceSettings>
            </LightSourcesSettings>
          </Channel>
          <Channel Id="Channel:2" Name="LTR99">
            <ExcitationWavelength>578</ExcitationWavelength>
            <EmissionWavelength>589</EmissionWavelength>
            <DyeId>McNamara-Boswell-0216</DyeId>
            <DyeDatabaseId>66071726-cbd4-4c41-b371-0a6eee4ae9c5</DyeDatabaseId>
            <Color>#FFFF2C00</Color>
            <Fluor>LysoTracker Red DND-99</Fluor>
            <ExposureTime>849999600</ExposureTime>
            <Reflector>43 HE DsRed</Reflector>
            <NACondenser>0.55</NACondenser>
            <IlluminationType>Epifluorescence</IlluminationType>
            <ContrastMethod>Fluorescence</ContrastMethod>
            <PixelType>Gray16</PixelType>
            <ComponentBitCount>16</ComponentBitCount>
            <AcquisitionMode>WideField</AcquisitionMode>
            <IlluminationWavelength>
              <SinglePeak>555</SinglePeak>
              <Ranges>540-570</Ranges>
            </IlluminationWavelength>
            <DetectionWavelength />
            <DetectorSettings>
              <Binning>1,1</Binning>
              <Detector Id="Detector:Hamamatsu Camera" />
            </DetectorSettings>
            <LightSourcesSettings>
              <LightSourceSettings>
                <Intensity>95.44 %</Intensity>
                <LightSource Id="LightSource:3" />
              </LightSourceSettings>
            </LightSourcesSettings>
            <FilterSetRef Id="FilterSet:2" />
          </Channel>
          <Channel Id="Channel:3" Name="hmGFP">
            <ExcitationWavelength>487</ExcitationWavelength>
            <EmissionWavelength>503</EmissionWavelength>
            <DyeId>McNamara-Boswell-0858</DyeId>
            <DyeDatabaseId>66071726-cbd4-4c41-b371-0a6eee4ae9c5</DyeDatabaseId>
            <Color>#FF00FF6D</Color>
            <Fluor>hmGFP</Fluor>
            <ExposureTime>2000001000</ExposureTime>
            <Reflector>38 HE Green Fluorescent Prot</Reflector>
            <NACondenser>0.55</NACondenser>
            <IlluminationType>Epifluorescence</IlluminationType>
            <ContrastMethod>Fluorescence</ContrastMethod>
            <PixelType>Gray16</PixelType>
            <ComponentBitCount>16</ComponentBitCount>
            <AcquisitionMode>WideField</AcquisitionMode>
            <IlluminationWavelength>
              <SinglePeak>475</SinglePeak>
              <Ranges>450-488</Ranges>
            </IlluminationWavelength>
            <DetectionWavelength />
            <DetectorSettings>
              <Binning>1,1</Binning>
              <Detector Id="Detector:Hamamatsu Camera" />
            </DetectorSettings>
            <LightSourcesSettings>
              <LightSourceSettings>
                <Intensity>50.00 %</Intensity>
                <LightSource Id="LightSource:4" />
              </LightSourceSettings>
            </LightSourcesSettings>
            <FilterSetRef Id="FilterSet:3" />
          </Channel>
        </Channels>
        <Tracks>
          <Track Id="Track:1">
            <ChannelRefs>
              <ChannelRef Id="Channel:0" />
            </ChannelRefs>
          </Track>
          <Track Id="Track:2">
            <ChannelRefs>
              <ChannelRef Id="Channel:1" />
            </ChannelRefs>
          </Track>
          <Track Id="Track:3">
            <ChannelRefs>
              <ChannelRef Id="Channel:2" />
            </ChannelRefs>
          </Track>
          <Track Id="Track:4">
            <ChannelRefs>
              <ChannelRef Id="Channel:3" />
            </ChannelRefs>
          </Track>
        </Tracks>
        <T>
          <StartTime>2023-08-01T14:13:18.4444476Z</StartTime>
          <Positions>
            <BinaryList>
              <AttachmentName>TimeStamps</AttachmentName>
            </BinaryList>
          </Positions>
        </T>
        <Z>
          <StartPosition>0</StartPosition>
          <Positions>
            <Interval>
              <Start>-2</Start>
              <Increment>1</Increment>
            </Interval>
          </Positions>
        </Z>
      </Dimensions>
      <ObjectiveSettings>
        <RefractiveIndex>1.518</RefractiveIndex>
        <Medium>Oil</Medium>
        <ObjectiveRef Id="Objective:1" />
      </ObjectiveSettings>
      <MicroscopeRef Id="Microscope:1" />
      <MicroscopeSettings>
        <EyepieceSettings>
          <TotalMagnification>630</TotalMagnification>
        </EyepieceSettings>
      </MicroscopeSettings>
      <TubeLenses />
    </Image>
    <Instrument>
      <Microscopes>
        <Microscope Id="Microscope:1" Name="Axio Observer.Z1 / 7">
          <Type>Inverted</Type>
        </Microscope>
      </Microscopes>
      <LightSources>
        <LightSource Id="LightSource:1" Name="LED-Module 385nm    ">
          <LightSourceType>
            <LightEmittingDiode />
          </LightSourceType>
        </LightSource>
        <LightSource Id="LightSource:2" Name="TL LED">
          <LightSourceType>
            <LightEmittingDiode />
          </LightSourceType>
        </LightSource>
        <LightSource Id="LightSource:3" Name="LED-Module 567nm    ">
          <LightSourceType>
            <LightEmittingDiode />
          </LightSourceType>
        </LightSource>
        <LightSource Id="LightSource:4" Name="LED-Module 475nm    ">
          <LightSourceType>
            <LightEmittingDiode />
          </LightSourceType>
        </LightSource>
      </LightSources>
      <Detectors>
        <Detector Id="Detector:Hamamatsu Camera" Name="Hamamatsu Camera">
          <Manufacturer>
            <Model>HDCamC13440-20C</Model>
          </Manufacturer>
          <Adapter>
            <Manufacturer>
              <Model>1x Camera Adapter</Model>
            </Manufacturer>
          </Adapter>
        </Detector>
      </Detectors>
      <Objectives>
        <Objective Id="Objective:1" Name="Plan-Apochromat 63x/1.40 Oil DIC M27">
          <LensNA>1.4</LensNA>
          <NominalMagnification>63</NominalMagnification>
          <WorkingDistance>193</WorkingDistance>
          <PupilGeometry>Circular</PupilGeometry>
          <ImmersionRefractiveIndex>1.518</ImmersionRefractiveIndex>
          <Immersion>Oil</Immersion>
          <Manufacturer>
            <Model>Plan-Apochromat 63x/1.40 Oil DIC M27</Model>
          </Manufacturer>
        </Objective>
      </Objectives>
      <FilterSets>
        <FilterSet Id="FilterSet:1">
          <DichroicRef Id="Dichroic:1" />
          <EmissionFilters>
            <EmissionFilterRef Id="Filter:2" />
          </EmissionFilters>
          <ExcitationFilters>
            <ExcitationFilterRef Id="Filter:1" />
          </ExcitationFilters>
        </FilterSet>
        <FilterSet Id="FilterSet:2">
          <DichroicRef Id="Dichroic:2" />
          <EmissionFilters>
            <EmissionFilterRef Id="Filter:4" />
          </EmissionFilters>
          <ExcitationFilters>
            <ExcitationFilterRef Id="Filter:3" />
          </ExcitationFilters>
        </FilterSet>
        <FilterSet Id="FilterSet:3">
          <DichroicRef Id="Dichroic:3" />
          <EmissionFilters>
            <EmissionFilterRef Id="Filter:6" />
          </EmissionFilters>
          <ExcitationFilters>
            <ExcitationFilterRef Id="Filter:5" />
          </ExcitationFilters>
        </FilterSet>
      </FilterSets>
      <Filters>
        <Filter Id="Filter:1">
          <TransmittanceRange>
            <CutIn>370</CutIn>
            <CutOut>410</CutOut>
          </TransmittanceRange>
        </Filter>
        <Filter Id="Filter:2">
          <TransmittanceRange>
            <CutIn>430</CutIn>
            <CutOut>470</CutOut>
          </TransmittanceRange>
        </Filter>
        <Filter Id="Filter:3">
          <TransmittanceRange>
            <CutIn>538</CutIn>
            <CutOut>562</CutOut>
          </TransmittanceRange>
        </Filter>
        <Filter Id="Filter:4">
          <TransmittanceRange>
            <CutIn>570</CutIn>
            <CutOut>640</CutOut>
          </TransmittanceRange>
        </Filter>
        <Filter Id="Filter:5">
          <TransmittanceRange>
            <CutIn>450</CutIn>
            <CutOut>490</CutOut>
          </TransmittanceRange>
        </Filter>
        <Filter Id="Filter:6">
          <TransmittanceRange>
            <CutIn>500</CutIn>
            <CutOut>550</CutOut>
          </TransmittanceRange>
        </Filter>
      </Filters>
      <Dichroics>
        <Dichroic Id="Dichroic:1">
          <Wavelengths>
            <Wavelength>420</Wavelength>
          </Wavelengths>
        </Dichroic>
        <Dichroic Id="Dichroic:2">
          <Wavelengths>
            <Wavelength>570</Wavelength>
          </Wavelengths>
        </Dichroic>
        <Dichroic Id="Dichroic:3">
          <Wavelengths>
            <Wavelength>495</Wavelength>
          </Wavelengths>
        </Dichroic>
      </Dichroics>
    </Instrument>
    <Processing />
  </Information>
  <Scaling>
    <AutoScaling>
      <Type>Measured</Type>
      <Objective>Objective.420782-9900-000</Objective>
      <Reflector>Reflector.489096-9100-000</Reflector>
      <CameraAdapter>CameraAdapter.1xCSU</CameraAdapter>
      <ObjectiveName>Plan-Apochromat 63x/1.40 Oil DIC M27</ObjectiveName>
      <ReflectorMagnification>1</ReflectorMagnification>
      <CameraName>Hamamatsu Camera</CameraName>
      <CameraAdapterMagnification>1</CameraAdapterMagnification>
      <CameraPixelDistance>6.45,6.45</CameraPixelDistance>
      <CreationDateTime>10/28/2023 13:01:29</CreationDateTime>
    </AutoScaling>
    <Items>
      <Distance Id="X">
        <Value>1.0238095238095237E-07</Value>
        <DefaultUnitFormat>µm</DefaultUnitFormat>
      </Distance>
      <Distance Id="Y">
        <Value>1.0238095238095237E-07</Value>
        <DefaultUnitFormat>µm</DefaultUnitFormat>
      </Distance>
      <Distance Id="Z">
        <Value>1E-06</Value>
        <DefaultUnitFormat>µm</DefaultUnitFormat>
      </Distance>
    </Items>
  </Scaling>
  <DisplaySetting>
    <Channels>
      <Channel Id="Channel:0" Name="Hoechst">
        <Low>0.12328767123287671</Low>
        <High>0.50913242009132431</High>
        <BitCountRange>16</BitCountRange>
        <PixelType>Gray16</PixelType>
        <DyeName>DAPI</DyeName>
        <ShortName>DAPI</ShortName>
        <IlluminationType>Fluorescence</IlluminationType>
        <DyeMaxEmission>465</DyeMaxEmission>
        <DyeMaxExcitation>353</DyeMaxExcitation>
        <DyeId>McNamara-Boswell-0434</DyeId>
        <DyeDatabaseId>66071726-cbd4-4c41-b371-0a6eee4ae9c5</DyeDatabaseId>
        <Color>#FF00A0FF</Color>
        <OriginalColor>#FF00A0FF</OriginalColor>
      </Channel>
      <Channel Id="Channel:1" Name="DIC">
        <BitCountRange>16</BitCountRange>
        <PixelType>Gray16</PixelType>
        <DyeName>TL DIC</DyeName>
        <ShortName>DIC</ShortName>
        <IlluminationType>Transmitted</IlluminationType>
        <Color>#FFFFFFFF</Color>
        <OriginalColor>#FFFFFFFF</OriginalColor>
        <IsSelected>false</IsSelected>
      </Channel>
      <Channel Id="Channel:2" Name="LTR99">
        <Low>0.055000000000000021</Low>
        <High>0.21226027397260269</High>
        <Gamma>1.6957144033622384</Gamma>
        <BitCountRange>16</BitCountRange>
        <PixelType>Gray16</PixelType>
        <DyeName>LysoTracker Red DND-99</DyeName>
        <ShortName>LTR99</ShortName>
        <IlluminationType>Fluorescence</IlluminationType>
        <DyeMaxEmission>589</DyeMaxEmission>
        <DyeMaxExcitation>578</DyeMaxExcitation>
        <DyeId>McNamara-Boswell-0216</DyeId>
        <DyeDatabaseId>66071726-cbd4-4c41-b371-0a6eee4ae9c5</DyeDatabaseId>
        <Color>#FFFF2C00</Color>
        <OriginalColor>#FFFF2C00</OriginalColor>
      </Channel>
      <Channel Id="Channel:3" Name="hmGFP">
        <Low>0.092728310502283112</Low>
        <High>0.37720319634703225</High>
        <BitCountRange>16</BitCountRange>
        <PixelType>Gray16</PixelType>
        <DyeName>hmGFP</DyeName>
        <ShortName>hmGFP</ShortName>
        <IlluminationType>Fluorescence</IlluminationType>
        <DyeMaxEmission>503</DyeMaxEmission>
        <DyeMaxExcitation>487</DyeMaxExcitation>
        <DyeId>McNamara-Boswell-0858</DyeId>
        <DyeDatabaseId>66071726-cbd4-4c41-b371-0a6eee4ae9c5</DyeDatabaseId>
        <Color>#FF00FF6D</Color>
        <OriginalColor>#FF00FF6D</OriginalColor>
      </Channel>
    </Channels>
  </DisplaySetting>
  <Layers />
</ImageMetadata>
