# Supplementary material for: TORC1 is an essential regulator of nutrient-controlled proliferation and differentiation in Leishmania
Source: EMBO Rep. 2024 Feb 23;25(3):13. doi: 10.1038/s44319-024-00084-y (PMC10933368; doi:10.1038/s44319-024-00084-y)
Supplement: Supplementary file 4 — Source Data Fig. 2 [file 44319_2024_84_MOESM4_ESM.zip]

Archive with 6 entries (6 files):
- 2B/GFP_flow_Figure2B.xlsx
- 2C/Cell_density_flow_Figure2C.xlsx
- 2D/Clone_survival_Figure2D.xlsx
- 2E/Cell_viability_Figure2E.xlsx
- 2F/Cell_cycle_flow_Figure2F.xlsx
- 2A/excision_PCR_gel_Figure2A.tif
