# Supplementary material for: TORC1 is an essential regulator of nutrient-controlled proliferation and differentiation in Leishmania
Source: EMBO Rep. 2024 Feb 23;25(3):13. doi: 10.1038/s44319-024-00084-y (PMC10933368; doi:10.1038/s44319-024-00084-y)
Supplement: Supplementary file 4 — Source Data Fig. 2 [file 44319_2024_84_MOESM4_ESM.zip › 2B/GFP_flow_Figure2B.xlsx]

## Sheet: Figure 2B
GFP (geometric mean)
	DiCre					RPTOR1-/flox Cl1					RPTOR1-/flox Cl2																				Cl9 [Raptor] DMSO					Cl9 [Raptor] Rap					Cl9 [Raptor-HA] DMSO					Cl9 [Raptor-HA] Rap
DMSO	19.1	16.8	20.6	23.8	17.3	28.2	37.1	41.4	41.6	31.3	28.8	36.8	42.1	41.6	34																28.6	27.1	29.7			18.1	18.3	19.6			25.9	27.4	27.7			17.2	17.6	18.2
Rapa	16.9	16.9	20.9	23.4	17.4	19.5	18.9	20.9	20.9	18.8	19.3	18.1	18.6	19	18.2
