# Supplementary material for: TORC1 is an essential regulator of nutrient-controlled proliferation and differentiation in Leishmania
Source: EMBO Rep. 2024 Feb 23;25(3):13. doi: 10.1038/s44319-024-00084-y (PMC10933368; doi:10.1038/s44319-024-00084-y)
Supplement: Supplementary file 4 — Source Data Fig. 2 [file 44319_2024_84_MOESM4_ESM.zip › 2C/Cell_density_flow_Figure2C.xlsx]

## Sheet: Figure 2C
Cell density (Ratio induced/induced)
	DiCre					RPTOR1-/flox Cl1					RPTOR1-/flox Cl2
	Exp1	Exp2	Exp3	Exp4	Exp5	Exp1	Exp2	Exp3	Exp4	Exp5	Exp1	Exp2	Exp3	Exp4	Exp5
-3	1	1		1	1	1	1	1	1	1	1	1	1	1	1
0	1.01689	1.02		1.02104	0.95	0.952926	1.09	1.07517	1.08705	0.9085	0.92578	1.14	0.993576	1.13679	0.7574
0	1	1		1	1	1	1	1	1	1	1	1	1	1	1
1	0.833333	1.05		1.04762		0.616279	0.64	0.547619	0.64		0.87013	0.55	0.858974	0.552632
2	0.94958	0.89		0.885993	0.8948	0.42577	0.38	0.452941	0.375375	0.2951	0.713675	0.24	0.714876	0.240741	0.4618
3	0.962308	0.94		0.939394	0.9949	0.196985	0.22	0.338948	0.219841	0.2021	0.439146	0.4	0.465534	0.404545	0.44
4	1.00057	1.08		1.07554		0.161979	0.25	0.353631	0.253942		0.278866	0.29	0.324379	0.293659
5	1.03719	0.93		0.925926	1.044	0.255451	0.43	0.432609	0.428571	0.2615	0.275183	0.3	0.336137	0.299435	0.6387
6	1.04935	1		1.00267		0.416854	0.67	0.547122	0.671233		0.383554	0.46	0.29633	0.457143
DiCre Rapa only included with Cl1 and Cl2 (+DMSO and + Rapa) in Exp 3
Counts not done on d1, 4 and 6 in exp5
