# Supplementary material for: TORC1 is an essential regulator of nutrient-controlled proliferation and differentiation in Leishmania
Source: EMBO Rep. 2024 Feb 23;25(3):13. doi: 10.1038/s44319-024-00084-y (PMC10933368; doi:10.1038/s44319-024-00084-y)
Supplement: Supplementary file 4 — Source Data Fig. 2 [file 44319_2024_84_MOESM4_ESM.zip › 2D/Clone_survival_Figure2D.xlsx]

## Sheet: Figure 2D
Clone survival (%)
	DiCre			RPTOR1-/flox Cl1				RPTOR1-/flox Cl2
DMSO	84.6354	74.8698	75.9549	82.4653	86.8056	73.2422	60.2214	102.539	73.7847
Rapa	74.8698	76.4974	78.125	17.3611	19.5312	13.0208	6.51042	4.06901	1.6276	3.25521
