# Supplementary material for: TORC1 is an essential regulator of nutrient-controlled proliferation and differentiation in Leishmania
Source: EMBO Rep. 2024 Feb 23;25(3):13. doi: 10.1038/s44319-024-00084-y (PMC10933368; doi:10.1038/s44319-024-00084-y)
Supplement: Supplementary file 4 — Source Data Fig. 2 [file 44319_2024_84_MOESM4_ESM.zip › 2E/Cell_viability_Figure2E.xlsx]

## Sheet: Figure 2E
Day 5 Viability
	DiCre		RPTOR1-/flox Cl1		RPTOR1-/flox Cl2
DMSO	98.02	98.61	97.99	98.44	98.76	99.01
Rapa	98.63	98.78	96.86	97.38	96.46	96.95
Day 6 Viability
	DiCre		RPTOR1-/flox Cl1		RPTOR1-/flox Cl2
DMSO	96.09	96.44	98.83	97.79	97.7	98.52
Rapa	97.86	96.25	97.62	96.66	95.76	96.8
