# Supplementary material for: TORC1 is an essential regulator of nutrient-controlled proliferation and differentiation in Leishmania
Source: EMBO Rep. 2024 Feb 23;25(3):13. doi: 10.1038/s44319-024-00084-y (PMC10933368; doi:10.1038/s44319-024-00084-y)
Supplement: Supplementary file 4 — Source Data Fig. 2 [file 44319_2024_84_MOESM4_ESM.zip › 2F/Cell_cycle_flow_Figure2F.xlsx]

## Sheet: Figure 2F
Cell cycle analysis (Percentage of cells)
	DiCre DMSO				DiCre Rapa				RPTOR1-/flox Cl1 DMSO				RPTOR1-/flox Cl1 Rapa				RPTOR1-/flox Cl2 DMSO				RPTOR1-/flox Cl2 Rapa
G0/G1	44	42	48.9	46.4	40.4	41.9	48.5	46.1	43.6	42.1	61.2	59.2	56.6	59	65.6	66.5	45.8	43.5	53	52.1	65.4	66.5	72.2	71
S	27.6	26.7	29.6	30.4	25.2	28	30	31.1	27.7	29.8	28.4	26.4	18.8	18.1	16.5	14.6	28.9	27.9	34.4	31.2	15.4	15.1	13.2	13.9
G2/M	25.5	28.6	20.7	22.1	31.1	27.7	21.2	22.2	26.2	25.7	10.1	13.7	21.6	20.5	16.9	17.7	23.4	25.9	12.2	16.2	16.9	16.6	14.1	14.7
