# Supplementary material for: TORC1 is an essential regulator of nutrient-controlled proliferation and differentiation in Leishmania
Source: EMBO Rep. 2024 Feb 23;25(3):13. doi: 10.1038/s44319-024-00084-y (PMC10933368; doi:10.1038/s44319-024-00084-y)
Supplement: Supplementary file 5 — Source Data Fig. 3 [file 44319_2024_84_MOESM5_ESM.zip]

Archive with 29 entries (27 files):
- 3B/Protein_synthesis_Figure3B.xlsx
- 3D/ForwardScatter_Flow_Figure3D.xlsx
- 3C/Flow_data_D5/
- 3C/Flow_data_D5/1 DiCre A DMSO D5.fcs
- 3C/Flow_data_D5/10 Cl2 A Rapa D5.fcs
- 3C/Flow_data_D5/11 Cl2 B DMSO D5.fcs
- 3C/Flow_data_D5/12 Cl2 B Rapa D5.fcs
- 3C/Flow_data_D5/2 DiCre A Rapa D5.fcs
- 3C/Flow_data_D5/3 DiCre B DMSO D5.fcs
- 3C/Flow_data_D5/4 DiCre B Rapa D5.fcs
- 3C/Flow_data_D5/5 Cl1 A DMSO D5.fcs
- 3C/Flow_data_D5/6 Cl1 A Rapa D5.fcs
- 3C/Flow_data_D5/7 Cl1 B DMSO D5.fcs
- 3C/Flow_data_D5/8 Cl1 B Rapa D5.fcs
- 3C/Flow_data_D5/9 Cl2 A DMSO D5.fcs
- 3C/Flow_data_D8/
- 3C/Flow_data_D8/1 DiCre A DMSO D8.fcs
- 3C/Flow_data_D8/10 Cl2 A Rapa D8.fcs
- 3C/Flow_data_D8/11 Cl2 B DMSO D8.fcs
- 3C/Flow_data_D8/12 Cl2 B Rapa D8.fcs
- 3C/Flow_data_D8/2 DiCre A Rapa D8.fcs
- 3C/Flow_data_D8/3 DiCre B DMSO D8.fcs
- 3C/Flow_data_D8/4 DiCre B Rapa D8.fcs
- 3C/Flow_data_D8/5 Cl1 A DMSO D8.fcs
- 3C/Flow_data_D8/6 Cl1 A Rapa D8.fcs
- 3C/Flow_data_D8/7 Cl1 B DMSO D8.fcs
- 3C/Flow_data_D8/8 Cl1 B Rapa D8.fcs
- 3C/Flow_data_D8/9 Cl2 A DMSO D8.fcs
- 3C/README_Fig3C.txt
