# Supplementary material for: TORC1 is an essential regulator of nutrient-controlled proliferation and differentiation in Leishmania
Source: EMBO Rep. 2024 Feb 23;25(3):13. doi: 10.1038/s44319-024-00084-y (PMC10933368; doi:10.1038/s44319-024-00084-y)
Supplement: Supplementary file 5 — Source Data Fig. 3 [file 44319_2024_84_MOESM5_ESM.zip › 3B/Protein_synthesis_Figure3B.xlsx]

## Sheet: Figure 3B
Protein synthesis (Ratio induced/uninduced)
DiCre	RPTOR1-/flox Cl1	RPTOR1-/flox Cl2
0.767802		0.070676
0.986972	0.458062	0.151707
1.17748	0.562501	0.100498
