# Supplementary material for: TORC1 is an essential regulator of nutrient-controlled proliferation and differentiation in Leishmania
Source: EMBO Rep. 2024 Feb 23;25(3):13. doi: 10.1038/s44319-024-00084-y (PMC10933368; doi:10.1038/s44319-024-00084-y)
Supplement: Supplementary file 5 — Source Data Fig. 3 [file 44319_2024_84_MOESM5_ESM.zip › 3D/ForwardScatter_Flow_Figure3D.xlsx]

## Sheet: Figure 3D
Forward Scatter Day 5
	DiCre DMSO					RPTOR1-/flox Cl1					RPTOR1-/flox Cl2
DMSO	456	472	386.47	387.13	317.78	613	620	458.32	526.94	440.14	621	618	491.32	528.48	448.11
Rapa	502	511	439.54	412.94	297.41	373	373	244.32	315.59	227.02	303	281	319.15	256.3	199.86
Forward scatter Day 8
	DiCre DMSO				RPTOR1-/flox Cl1				RPTOR1-/flox Cl2
DMSO	149	165	179.8	164.85	222	243	241.27	200.27	230	235	220.49	241.68
Rapa	146	172	194.03	189.46	138	144	161.9	184.01	125	118	159.61	137.35
