# Supplementary material for: TORC1 is an essential regulator of nutrient-controlled proliferation and differentiation in Leishmania
Source: EMBO Rep. 2024 Feb 23;25(3):13. doi: 10.1038/s44319-024-00084-y (PMC10933368; doi:10.1038/s44319-024-00084-y)
Supplement: Supplementary file 5 — Source Data Fig. 3 [file 44319_2024_84_MOESM5_ESM.zip › 3C/README_Fig3C.txt]

This folder contains the flow cytometry (.fcs) files for data shown in Fig 3C.
In this experiment 2 biological replicates (A and B) for the cell lines DiCre, RPTOR1-/flox cl1 (named Cl1), RPTOR1-/flox cl2 (named Cl2) were analysed by flow cytometry.
Each replicate was induced with DMSO or Rapamycin (Rapa) and prepared for flow cytometry as described in the Materials and Methods and Figure legend.
Flow data at Day 5 (D5) and Day 8 (D8) after induction are included. 
Fig 3C shows histograms of forward scatter from 1 replicate (A) of each line.
