# Supplementary material for: TORC1 is an essential regulator of nutrient-controlled proliferation and differentiation in Leishmania
Source: EMBO Rep. 2024 Feb 23;25(3):13. doi: 10.1038/s44319-024-00084-y (PMC10933368; doi:10.1038/s44319-024-00084-y)
Supplement: Supplementary file 6 — Source Data Fig. 4 [file 44319_2024_84_MOESM6_ESM.zip]

Archive with 7 entries (7 files):
- 4D/Fig4D_1_western_HA.tif
- 4D/Fig4D_2_western_OPBforHA.tif
- 4D/Fig4D_3_western_RPTOR1.tif
- 4D/Fig4D_4_western_OPBforRPTOR1.tif
- 4E/Cell_denisty_Figure4E.xlsx
- 4F/Forw_scatter_Flow_Figure4F.xlsx
- 4G/Cell_cycle_flow_Figure4G.xlsx
