# Supplementary material for: TORC1 is an essential regulator of nutrient-controlled proliferation and differentiation in Leishmania
Source: EMBO Rep. 2024 Feb 23;25(3):13. doi: 10.1038/s44319-024-00084-y (PMC10933368; doi:10.1038/s44319-024-00084-y)
Supplement: Supplementary file 6 — Source Data Fig. 4 [file 44319_2024_84_MOESM6_ESM.zip › 4E/Cell_denisty_Figure4E.xlsx]

## Sheet: Figure 4E
Cell density (ratio induced/uninduced)
	Day 5			Day 8
DiCre	0.894795	0.892308	0.89	1.04	1.05	0.93
RPTOR1-/flox Cl2	0.295082	0.31	0.38	0.26	0.25	0.43
Cl2::pRib-RPTOR1	0.826718	0.978417	1.08	1.16	1.24	0.95
Cl2::pRib-RPTOR1-HA	1.04375	1.10537	0.95	1.12	1.21	0.93
Cl2::pRib-RPTOR1 C/A	1.0973	0.842555	0.957806	1.02	1.03	1.03
Cl2::pRib-RPTOR1 C/A-HA	0.815126	0.838995	0.889447	0.93	0.93	1.05
