# Supplementary material for: TORC1 is an essential regulator of nutrient-controlled proliferation and differentiation in Leishmania
Source: EMBO Rep. 2024 Feb 23;25(3):13. doi: 10.1038/s44319-024-00084-y (PMC10933368; doi:10.1038/s44319-024-00084-y)
Supplement: Supplementary file 6 — Source Data Fig. 4 [file 44319_2024_84_MOESM6_ESM.zip › 4F/Forw_scatter_Flow_Figure4F.xlsx]

## Sheet: Figure 4F
Forward scatter
	DMSO			Rapa
DiCre	456	472	386.47	502	511	439.54
RPTOR1-/flox Cl2	621	618	491.32	303	281	319.15
Cl2::pRib-RPTOR1	531	535	423.54	557	561	418.78
Cl2::pRib-RPTOR1-HA	585	607	429.32	608	626	442.58
Cl2::pRib-RPTOR1 C/A	570	568	386.15	540	555	376.09
Cl2::pRib-RPTOR1 C/A-HA	583	563	417.08	500	496	416.84
