# Supplementary material for: TORC1 is an essential regulator of nutrient-controlled proliferation and differentiation in Leishmania
Source: EMBO Rep. 2024 Feb 23;25(3):13. doi: 10.1038/s44319-024-00084-y (PMC10933368; doi:10.1038/s44319-024-00084-y)
Supplement: Supplementary file 6 — Source Data Fig. 4 [file 44319_2024_84_MOESM6_ESM.zip › 4G/Cell_cycle_flow_Figure4G.xlsx]

## Sheet: Figure 4G
Cell cycle analysis (Percentage of cells)
c	DiCre DMSO		DiCre Rapa		RPTOR1-/flox Cl2 DMSO		RPTOR1-/flox Cl2 Rapa		Cl2::pRib-RPTOR1 DMSO		Cl2::pRib-RPTOR1 Rapa		Cl2::pRib-RPTOR1-HA DMSO		Cl2::pRib-RPTOR1-HA Rapa		Cl2::pRib-RPTOR1 C/A DMSO		Cl2::pRib-RPTOR1 C/A Rapa		Cl2::pRib-RPTOR1 C/A-HA DMSO		Cl2::pRib-RPTOR1 C/A-HA Rapa
G0/G1	44	42	41.9	40.4	45.8	43.5	65.4	66.5	42.5	43.5	44	44	37	36	35.7	37.1	37.7	38	37.6	39.1	47.5	45.9	50.7	51.4
S	27.6	26.7	28	25.2	28.9	27.9	15.4	15.1	23.1	23.6	23.3	21.4	31.8	33.2	32	31.1	31	28.8	32	29.1	22.3	20.8	24.2	20.5
G2/M	25.5	28.6	27.7	31.1	23.4	25.9	16.9	16.6	28.3	26.9	27.1	29.5	25.7	27.2	27.2	27.6	27.2	28.7	26.6	28	26.5	24.5	26.2	24.5
