# Supplementary material for: TORC1 is an essential regulator of nutrient-controlled proliferation and differentiation in Leishmania
Source: EMBO Rep. 2024 Feb 23;25(3):13. doi: 10.1038/s44319-024-00084-y (PMC10933368; doi:10.1038/s44319-024-00084-y)
Supplement: Supplementary file 7 — Source Data Fig. 5 [file 44319_2024_84_MOESM7_ESM.zip]

Archive with 12 entries (12 files):
- 5B/SEM_measurements_Figure5B.xlsx
- 5C/PNA-cells_Figure5C.xlsx
- 5D/PNA-cells_at7days_Figure5D.xlsx
- 5E/SHERP_flow_Figure5E.xlsx
- 5A/DiCRE_1_DMSO_Figure5A.tif
- 5A/DiCRE_1_Rapa_Figure5A.tif
- 5A/DiCRE_2_DMSO_Figure5A.tif
- 5A/DiCre_2_Rapa_Figure5A.tif
- 5A/RPTOR1flox_1_DMSO_Figure5A.tif
- 5A/RPTOR1flox_1_Rapa_Figure5A.tif
- 5A/RPTOR1flox_2_DMSO_Figure5A.tif
- 5A/RPTOR1flox_2_Rapa_Figure5A.tif
