# Supplementary material for: TORC1 is an essential regulator of nutrient-controlled proliferation and differentiation in Leishmania
Source: EMBO Rep. 2024 Feb 23;25(3):13. doi: 10.1038/s44319-024-00084-y (PMC10933368; doi:10.1038/s44319-024-00084-y)
Supplement: Supplementary file 7 — Source Data Fig. 5 [file 44319_2024_84_MOESM7_ESM.zip › 5B/SEM_measurements_Figure5B.xlsx]

## Sheet: Figure 5B
Body Width					Body Length					Flagellum Length					Flagellum/Body Length
DiCre DMSO	DiCre Rapa	RPTOR1-/flox Cl2 DMSO	RPTOR1-/flox Cl2 Rapa		DiCre DMSO	DiCre Rapa	RPTOR1-/flox Cl2 DMSO	RPTOR1-/flox Cl2 Rapa		DiCre DMSO	DiCre Rapa	RPTOR1-/flox Cl2 DMSO	RPTOR1-/flox Cl2 Rapa		DiCre DMSO	DiCre Rapa	RPTOR1-/flox Cl2 DMSO	RPTOR1-/flox Cl2 Rapa
2.043	2.06	2.031	1.152		8.386	8.188	10.664	7.342		12.683	15.594	13.505	10.334		1.5124	1.90449	1.26641	1.40752
1.728	1.867	1.921	0.721		9.6	9.98	8.149	11.18		19.976	19.933	7.382	16.488		2.08083	1.99729	0.905878	1.47478
1.441	1.555	2.096	1.144		9.983	10.137	6.675	9.21		10.676	10.856	5.846	14.536		1.06942	1.07093	0.875805	1.57828
1.775	1.867	1.575	2.027		7.769	7.898	8.767	10.588		15.767	15.637	5.782	11.371		2.02948	1.97987	0.659519	1.07395
2.425	2.747	1.496	1.611		7.321	7.712	5.861	7.931		9.063	9.792	8.419	17.747		1.23795	1.26971	1.43644	2.23767
1.677	2.131	1.245	1.313		11.395	5.904	3.486	7.459		17.857	10.588	3.302	10.251		1.56709	1.79336	0.947217	1.37431
3.271	1.941	1.27	1.779		6.407	5.026	3.623	5.337		8.018	6.175	3.236	8.019		1.25144	1.22861	0.893182	1.50253
1.622	2.083	1.651	2.161		6.909	6.353	9.88	5.064		11.662	7.502	8.59	9.879		1.68794	1.18086	0.869433	1.95083
1.462	2.4	2.447	1.262		8.37	9.066	6.523	14.421		9.052	11.264	24.277	14.766		1.08148	1.24244	3.72175	1.02392
2.067	3.589	2.036	1.863		7.416	4.7	9.977	10.895		13.636	9.332	10.092	10.748		1.83873	1.98553	1.01153	0.986508
1.773	3.876	1.895	1.235		12.8	9.862	9.299	5.985		16.269	11.691	14.283	17.62		1.27102	1.18546	1.53597	2.94403
1.725	1.826	1.361	1.731		8.269	7.295	8.191	8.431		6.284	7.685	8.729	9.803		0.759947	1.05346	1.06568	1.16273
1.406	1.606	1.551	0.964		8.011	8.458	7.821	6.234		5.895	4.492	7.645	9.209		0.735863	0.531095	0.977496	1.47722
3.313	4.82	2.277	1.871		4.902	5.971	5.989	12.409		14.026	8.414	3.465	20.087		2.86128	1.40914	0.578561	1.61874
1.928	2.199	2.009	1.795		7.964	8.316	6.262	9.015		17.591	10.911	4.251	14.039		2.20881	1.31205	0.678857	1.55729
2.697	4.579	2.083	1.385		7.529	10.109	11.081	14.559		8.303	8.431	11.835	16.763		1.1028	0.834009	1.06804	1.15138
2.531	3.255	1.635	1.486		7.355	8.991	7.205	10.446		8.002	8.913	6.703	10.554		1.08797	0.991325	0.930326	1.01034
1.59	2.207	1.861	1.522		8.769	5.45	6.092	8.754		17.366	4.701	10.05	10.684		1.98039	0.862569	1.6497	1.22047
1.601	3.876	2.072	1.769		10.065	4.901	7.301	8.981		19.265	10.632	14.432	15.187		1.91406	2.16935	1.97672	1.69101
2.122	2.457	1.347	1.616		4.89	9.072	8.972	10.258		10.959	5.927	9.838	14.099		2.2411	0.653329	1.09652	1.37444
1.601	2.11	2.023	1.201		9.113	8.439	10.124	8.011		14.703	3.289	11.263	13.325		1.61341	0.389738	1.1125	1.66334
1.765	2.493	2.215	1.342		6.736	6.401	6.16	14.255		4.187	6.523	9.875	18.011		0.621586	1.01906	1.60308	1.26349
2.16	2.831	2.464	1.616		7.16	7.58	7.798	6.74		15.93	4.357	6.729	7.725		2.22486	0.574802	0.862914	1.14614
1.886	3.24	1.539	1.719		8.215	6.861	6.937	13.668		11.379	6.996	7.474	15.016		1.38515	1.01968	1.07741	1.09862
2.242	2.325	2.077	1.342		4.385	6.374	10.058	4.397		6.7	6.865	15.432	1.477		1.52794	1.07703	1.5343	3.10848
2.398	1.953	2.434	1.43		7.925	5.83	5.742	17.005		11.857	3.386	7.972	22.92		1.49615	0.580789	1.38837	1.34784
2.387	2.947	1.742	1.62		6.053	5.078	6.908	11.364		7.073	4.928	5.175	15.137		1.16851	0.970461	0.749131	1.33201
1.488	2.179	2.289	1.733		5.394	7.684	10.298	12.007		10.832	6.368	10.99	20.172		2.00816	0.828735	1.0672	1.68002
1.928	2.406	2.426	1.333		5.028	5.087	4.579	8.989		8.665	13.368	7.539	13.061		1.72335	2.62787	1.64643	1.453
1.205	2.662	1.762	1.32		6.933	8.787	8.372	10.17		7.438	4.652	13.923	18.928		1.07284	0.529418	1.66304	1.86116
1.212	4.097	1.657	1.229		7.467	5.272	8.446	3.978		4.345	1.838	9.232	14.204		0.581894	0.348634	1.09306	3.57064
2.002	2.004	1.678	1.318		5.843	8.503	8.391	8.197		7.859	10.01	7.13	10.792		1.34503	1.17723	0.84972	1.31658
1.905	1.987	1.781	1.739		9.452	6.617	6.767	9.755		8.09	5.219	5.081	20.605		0.855904	0.788726	0.75085	2.11225
1.616	1.657	1.716	1.233		8.687	6.56	9.921	4.58		9.794	3.586	11.148	11.112		1.12743	0.546646	1.12368	2.4262
1.756	2.204	2.606	1.795		8.865	7.627	6.714	10.324		8.447	5.984	1.838	11.93		0.952848	0.784581	0.273756	1.15556
3.778	1.968	2.213	1.777		7.64	5.875	4.426	10.534		8.683	6.219	6.253	18.781		1.13652	1.05855	1.41279	1.78289
2.966	2.12	1.65	1.162		4.954	8.338	10.001	5.266		3.834	7.218	7.139	8.904		0.77392	0.865675	0.713829	1.69085
2.129	2.17	1.769	1.511		5.02	7.792	8.906	12.527		5.989	5.754	6.032	17.161		1.19303	0.73845	0.677296	1.36992
2.559	1.564	1.924	1.275		4.329	8.906	4.9	6.42		9.597	6.548	5.489	9.635		2.21691	0.735235	1.1202	1.50078
2.056	1.974	1.83	1.571		8.674	6.848	7.898	8.292		6.146	5.033	6.991	9.802		0.708554	0.734959	0.885161	1.1821
2.611	1.55	2.341	1.633		7.116	5.796	4.762	8.024		5.907	6.889	9.414	16.474		0.830101	1.18858	1.9769	2.05309
1.481	2.273	2.87	1.712		6.687	8.292	7.874	6.943		3.407	8.227	14.396	8.56		0.509496	0.992161	1.8283	1.2329
1.575	2.241	2.464	1.269		8.235	6.614	4.877	11.636		11.854	4.255	5.765	18.954		1.43947	0.643332	1.18208	1.62891
1.449	2.695	2.041	1.749		10.565	6.642	5.677	6.084		14.082	4.21	4.774	10.134		1.33289	0.633845	0.840937	1.66568
1.795	2.584	2.39	1.269		5.403	7.828	4.37	9.795		7.989	8.049	5.588	18.7		1.47862	1.02823	1.27872	1.90914
1.894	2.75	1.719	1.442		9.777	9.306	9.746	8.738		15.277	13.926	10.905	15.062		1.56254	1.49645	1.11892	1.72374
2.252	1.814	1.66	1.686		6.991	8.096	10.203	7.554		8.729	8.868	10.886	12.886		1.24861	1.09536	1.06694	1.70585
1.562	1.55	1.884	1.504		8.46	8.724	7.948	12.882		4.634	4.217	5.98	16.366		0.547754	0.483379	0.752391	1.27045
1.88	2.2	2.045	1.622		8.982	9.17	6.139	9.355		14.897	14.546	6.463	19.471		1.65854	1.58626	1.05278	2.08135
1.746	2.622	1.995	1.488		7.11	8.138	7.488	10.158		7.178	7.869	8.205	8.108		1.00956	0.966945	1.09575	0.798189
1.618	1.803	1.838	1.708		8.308	7.723	9.449	10.177		7.23	12.62	9.889	8.458		0.870246	1.63408	1.04657	0.83109
1.635	1.632	2.447	1.638		5.84	6.47	7.703	9.44		6.651	4.423	9.936	11.606		1.13887	0.683617	1.28989	1.22945
2.332	1.79	1.822	0.684		4.561	7.126	8.893	10.085		13.076	7.302	7.154	15.543		2.86692	1.0247	0.804453	1.5412
2.15	2.276	1.694	1.525		8.246	4.755	10.298	10.554		7.778	10.236	12.995	13.476		0.943245	2.15268	1.2619	1.27686
1.909	1.98	2.462	1.676		5.193	7.797	8.606	9.634		7.333	8.135	7.787	17.205		1.41209	1.04335	0.904834	1.78586
1.555	2.315	1.822	2.234		8.843	6.408	7.008	4.994		4.103	5.89	5.224	11.343		0.463983	0.919164	0.745434	2.27133
3.586	4.615	2.092	1.638		6.795	6.206	9.226	10.525		7.877	5.882	8.427	10.335		1.15923	0.947792	0.913397	0.981948
2.302	1.721	1.731	1.698		7.589	8.883	9.968	10.954		4.742	6.057	8.752	14.003		0.624852	0.681864	0.87801	1.27835
1.491	1.963	2.179	1.144		7.73	6.867	7.567	15.788		13.392	5.361	14.34	19.462		1.73247	0.78069	1.89507	1.23271
1.841	1.985	1.818	1.797		8.229	7.793	9.308	12.262		8.092	6.147	10.732	23.034		0.983352	0.788785	1.15299	1.87849
1.886	2.143	2.111	1.794		5.904	5.073	4.874	12.349		5.178	6.836	16.979	16.328		0.877033	1.34753	3.48359	1.32221
2.133	2.149	2.301	1.157		6.613	6.296	7.848	9.568		5.381	2.483	5.33	14.418		0.8137	0.394377	0.679154	1.5069
2.169	2.556	1.803	1.24		9.844	5.393	10	7.837		4.832	5.413	10.693	9.241		0.490857	1.00371	1.0693	1.17915
2.004	2.389	1.838	1.723		8.404	8.584	9.483	10.681		5.639	4.502	14.919	11.62		0.67099	0.524464	1.57324	1.08791
2.616	2.501	2.027	2.19		3.51	7.955	9.411	6.564		5.572	3.481	11.998	13.444		1.58746	0.437586	1.27489	2.04814
3.581	2.845	1.777	0.813		7.88	5.277	4.932	8.467		4.708	5.245	4.146	15.304		0.597462	0.993936	0.840633	1.80749
2.851	2.336	2.098	1.701		7.087	7.43	6.981	6.803		4.782	3.159	2.009	6.407		0.674757	0.425168	0.287781	0.94179
2.406	2.573	1.935	1.195		9.519	5.378	5.632	10.616		3.12	6.907	3.584	15.584		0.327766	1.28431	0.636364	0.94179
3.537	3.757	2.375	1.2		5.778	6.423	6.138	6.288		7.436	3.239	3.277	17.604		1.28695	0.504281	0.533887	1.46797
2.437	2.68	2.127			5.056	4.833	6.201			4.61	5.118	6.146			0.911788	1.05897	0.99113
1.114	2.489	2.022			10.02	10.338	9.424			11.257	11.183	8.042			1.12345	1.08174	0.853353
4.095	2.196	2			7.682	5.745	8.96			8.368	3.481	3.376			1.0893	0.605918	0.376786
2.311	2.09	1.795			6.38	8.822	6.787			3.134	4.805	2.187			0.491223	0.544661	0.322234
2.786	3.19	2.018			7.704	7.636	4.76			6.544	6.447	5.147			0.849429	0.84429	1.0813
2.045	2.049	2.349			9.309	7.171	4.992			2.873	3.184	5.545			0.308626	0.444011	1.11078
1.872	1.508	2.584			7.349	8.66	7.726			9.608	9.522	6.369			1.30739	1.09954	0.824359
1.912	2.066	1.754			10	7.824	7.292			12.884	5.191	5.841			1.2884	0.663471	0.801015
3.141	1.907	1.749			7.643	4.323	6.805			4.144	5.958	7.477			0.542195	1.37821	1.09875
1.22	1.478	1.62			10.386	8.148	6.494			14.492	9.079	5.356			1.39534	1.11426	0.824761
		1.795					9.854					9.32					0.945809
		1.986					5.276					3.781					0.716641
		1.874					5.53					3.256					0.588788
		2.219					7.796					2.965					0.380323
