# Supplementary material for: TORC1 is an essential regulator of nutrient-controlled proliferation and differentiation in Leishmania
Source: EMBO Rep. 2024 Feb 23;25(3):13. doi: 10.1038/s44319-024-00084-y (PMC10933368; doi:10.1038/s44319-024-00084-y)
Supplement: Supplementary file 7 — Source Data Fig. 5 [file 44319_2024_84_MOESM7_ESM.zip › 5C/PNA-cells_Figure5C.xlsx]

## Sheet: Figure 5C
% PNA- cells
	DMSO						Rapa
DiCre	0.88	0.063	0.131	0.26			0.03	0.012	0.111	0.42	0.38
RPTOR1-/flox Cl1	1e-06	1e-06	1e-06	1e-06	1e-06	0.011	6.08	2.2	2.214	5.243	2.31	2.831
RPTOR1-/flox Cl2	0.005	0.0013	0	0.002	0	0.001	4.27	3	1.968	2.889	2.53	1.353
Cl2::pRib-RPTOR1	0.006	0.005	0.014				0.012	0.015	0.01
Cl2::pRib-RPTOR1-HA	0.012	0.014	0.026				0.039	0.008	0.047
Cl2::pRib-RPTOR1 C/A	0.053	0.035	0.036				0.047	0.038	0.03
Cl2::pRib-RPTOR1 C/A-HA	0	0.008	0.013				0.288	0.067	0.071
