# Supplementary material for: TORC1 is an essential regulator of nutrient-controlled proliferation and differentiation in Leishmania
Source: EMBO Rep. 2024 Feb 23;25(3):13. doi: 10.1038/s44319-024-00084-y (PMC10933368; doi:10.1038/s44319-024-00084-y)
Supplement: Supplementary file 7 — Source Data Fig. 5 [file 44319_2024_84_MOESM7_ESM.zip › 5D/PNA-cells_at7days_Figure5D.xlsx]

## Sheet: Figure 5D
% PNA- cells (7 days post-dilution)
	DMSO				Rapa
DiCre	10.2	7.5	8.12	7.85	9.35	8.95	12.5	10.7	8.5
RPTOR1-/flox Cl1	1.4	1.24	1.45		26.45	34.6	17.65
RPTOR1-/flox Cl2	0.02	0.385	0.24		44.3	37.4	41.2	42.5	33.7
