# Supplementary material for: TORC1 is an essential regulator of nutrient-controlled proliferation and differentiation in Leishmania
Source: EMBO Rep. 2024 Feb 23;25(3):13. doi: 10.1038/s44319-024-00084-y (PMC10933368; doi:10.1038/s44319-024-00084-y)
Supplement: Supplementary file 7 — Source Data Fig. 5 [file 44319_2024_84_MOESM7_ESM.zip › 5E/SHERP_flow_Figure5E.xlsx]

## Sheet: Figure 5E
% SHERP-high
DiCre DMSO	DiCre Rapa	RPTOR1-/flox Cl1 DMSO	RPTOR1-/flox Cl1 Rapa	RPTOR1-/flox Cl2 DMSO	RPTOR1-/flox Cl2 Rapa	DiCre D7 Stat
16.3	20.8		33.3		29	65.1
21	15.8	4.47	37.5	9.39	38.5	70.9
14.2	12.3	1.89	35.6	9.8	34.6	72.3
