# Supplementary material for: TORC1 is an essential regulator of nutrient-controlled proliferation and differentiation in Leishmania
Source: EMBO Rep. 2024 Feb 23;25(3):13. doi: 10.1038/s44319-024-00084-y (PMC10933368; doi:10.1038/s44319-024-00084-y)
Supplement: Supplementary file 8 — Source Data Fig. 6 [file 44319_2024_84_MOESM8_ESM.zip]

Archive with 34 entries (34 files):
- 6A/MacrophageInfections_Figure6A.xlsx
- 6C/BodyLength-width_Figure6C.xlsx
- 6E/EdUsignal_Figure6E.xlsx
- 6F/Lesion_score_Figure6F.xlsx
- 6G/ParasiteLoad_ear_Figure6G.xlsx
- 6H/ParasiteNr_Figure6H.xlsx
- 6I/Cell_density_adenine_Figure6I.xlsx
- 6B/DiCre_DAPI_Fig6B.tif
- 6B/DiCre_DIC_Fig6B.tif
- 6B/DiCre_Merge_Fig6B.tif
- 6B/DiCre_OPB_Fig6B.tif
- 6B/DiCre_OrigZen_Fig6B.czi
- 6B/RPTOR1_Cl2_1_DAPI_Fig6B.tif
- 6B/RPTOR1_Cl2_1_DIC_Fig6B.tif
- 6B/RPTOR1_Cl2_1_Merge_Fig6B.tif
- 6B/RPTOR1_Cl2_1_OPB_Fig6B.tif
- 6B/RPTOR1_Cl2_1_OrigZen_Fig6B.czi
- 6B/RPTOR1_Cl2_2_DAPI_Fig6B.tif
- 6B/RPTOR1_Cl2_2_DIC_Fig6B.tif
- 6B/RPTOR1_Cl2_2_Fig6B.tif
- 6B/RPTOR1_Cl2_2_OPB_Fig6B.tif
- 6B/RPTOR1_Cl2_2_OrigZen_Fig6B.czi
- 6D/DiCre_ctrl_DAPI.tif
- 6D/DiCre_ctrl_EdU.tif
- 6D/DiCre_ctrl_Merge.tif
- 6D/DiCre_ctrl_OrigZen_.czi
- 6D/DiCre_EdU_DAPI.tif
- 6D/DiCre_EdU_EdU.tif
- 6D/DiCre_EdU_Merge.tif
- 6D/DiCre_EdU_OrigZen.czi
- 6D/RPTOR1KO_EdU_DAPI.tif
- 6D/RPTOR1KO_EdU_EdU.tif
- 6D/RPTOR1KO_EdU_Merge.tif
- 6D/RPTOR1KO_EdU_OrigZen.czi
