# Supplementary material for: TORC1 is an essential regulator of nutrient-controlled proliferation and differentiation in Leishmania
Source: EMBO Rep. 2024 Feb 23;25(3):13. doi: 10.1038/s44319-024-00084-y (PMC10933368; doi:10.1038/s44319-024-00084-y)
Supplement: Supplementary file 8 — Source Data Fig. 6 [file 44319_2024_84_MOESM8_ESM.zip › 6A/MacrophageInfections_Figure6A.xlsx]

## Sheet: Figure 6A
Number of parasites/100 macrophages
Time p.i.	DiCre			RPTOR1-/flox Cl2
3 hr	30.2147	34.4581	27.8711	22.4432	21.2162	29.1916
Day 1	49.5091	54.039	45.5418	17.2343	28.8512	25.1994
Day 4	109.383	113.636	90.3021	12.5485	13.3034	21.7742
