# Supplementary material for: TORC1 is an essential regulator of nutrient-controlled proliferation and differentiation in Leishmania
Source: EMBO Rep. 2024 Feb 23;25(3):13. doi: 10.1038/s44319-024-00084-y (PMC10933368; doi:10.1038/s44319-024-00084-y)
Supplement: Supplementary file 8 — Source Data Fig. 6 [file 44319_2024_84_MOESM8_ESM.zip › 6C/BodyLength-width_Figure6C.xlsx]

## Sheet: Figure 6C
Body length/width
0 hr		Day 5
DiCre	RPTOR1-/flox Cl2	DiCre	RPTOR1-/flox Cl2
5.23425	2.64538	2.0031	1.64847
5.23291	5.03134	2.01282	1.95805
7.5885	5.99749	1.68368	2.37903
6.24792	2.99653	1.39334	1.59466
3.43465	5.58785	1.9497	1.56429
3.39045	4.29615	2.33953	1.18
3.93402	2.04913	1.97239	1.2598
4.78963	5.77087	2.23952	1.77963
5.39457	2.36096	1.71852	1.29757
5.33142	3.8258	2.55864	1.37495
3.91041	5.43048	2.62161	2.07075
4.63361	4.3016	1.99516	1.74619
4.83889	5.53827	2.14572	1.47499
4.08694	4.48222	1.23308	1.28167
7.37079	2.99564	1.56785	1.86886
3.62338	4.1872	1.43107	2.31808
4.32216	4.6119	1.83037	1.20558
4.70662	4.15381	1.80827	1.54052
6.17305	6.39024	1.90479	2.15641
4.75648	3.49374	2.06791	1.95474
5.625	5.08026	1.92583	2.68705
2.93	4.11377	1.93812	2.11698
4.39414	3.88964	1.27921	1.30349
4.07902	2.63936	1.83499	2.12186
3.4356	2.86528	1.749	1.83459
3.52082	3.44648	1.71828	1.53552
1.96601	7.02185	2.27997	1.32522
3.92157	2.33618	2.68958	2.11683
1.78576	2.81755	2.11557	1.6591
5.45608	2.53985	2.50339	1.2686
3.20955	3.86069	2.12787	2.29427
3.13319	3.205	2.49511	1.40613
3.95453	4.08882	1.49426	1.35101
3.0967	2.28324	1.70209	1.84924
6.82309	3.48291	1.36298	1.36013
5.14188	4.10758	1.37224	1.37901
3.39069	2.5712	1.35361	1.73718
2.95341	2.08591	1.66003	1.22672
3.5216	3.19561	1.83727	1.184
7.05078	2.98304	1.06526	1.67657
4.38635	2.79697	1.84591	1.33938
2.65008	2.56397	1.15683	1.63215
4.35155	2.45056	1.89238	1.36864
5.96862	7.28294	1.32411	1.23627
3.98085	4.5305	1.64127	1.86018
3.39534	2.66867	2.12779	1.84126
4.02496	4.28717	1.61799	1.52415
5.1955	7.51353	1.5864	1.40617
3.42115	7.35223	1.76	1.58152
2.80618	4.93808	1.84714	1.57922
3.21077	2.44911	1.66643	1.08614
3.48636	3.52799	1.65388	1.09616
3.55017	6.93805	1.41871	1.14589
4.36595	7.70597	1.81875	1.44088
3.23623	3.98355	1.70501	1.67058
6.49146	5.41928	1.29366	1.27999
2.85397	2.49673	1.67912	1.84355
3.2205	2.54793	1.43868	1.12523
3.60554	2.73468	1.40725	1.17736
2.02402	2.41214	2.73866	1.29856
4.16106	2.87993	1.79993	1.09278
6.34646	2.70039	2.17196	1.11056
4.55599	2.14024	1.28466	1.21833
4.04458	4.328	2.08872	1.92956
5.12844	2.25659	2.00039	1.25235
2.60708	1.71499	1.80781	1.75771
3.74072	4.50217	1.56252	1.48866
6.17568	3.8321	2.10635	1.64574
2.70397	2.12959	1.77864	1.24512
5.71598	2.49919	2.06864	1.24601
6.50219	2.92854	2.69339	1.16569
7.30878	2.71303	2.27209	1.73899
4.18702	2.48305	2.02931	1.98923
4.27688	2.35858	2.25476	1.74335
6.56997	2.92593	1.6926	1.27107
4.34536	4.15784	1.56355	1.19696
5.88665	3.16245	2.17699	1.86029
6.48766	2.01595	2.28195	1.67611
3.71271	3.20441	1.61277	1.90687
6.91514	2.96804	3.24503	1.29828
2.82383	5.28581	2.34459	1.78693
3.95117	2.21371	1.66466	2.94294
4.63645	1.77414	2.0241	2.04236
6.36095	3.12003	2.19669	2.41994
3.05664	2.27687	2.09993	1.3941
1.65735	3.17368	1.94007	1.40536
2.28582	4.32607	2.60511	1.39599
4.88161	5.44645	1.93275	1.76414
3.33472	2.6785	1.8982	1.33613
4.14083	5.00715	2.17667	1.33031
2.08977	2.359	2.76809	2.44779
4.38315	4.69712	1.755	1.59776
2.88454	3.27376	2.2787	1.75153
2.7841	3.14177	2.35711	1.54492
8.18373	2.41017	1.80252	1.86017
2.69996	1.4689	2.46248	1.52188
3.36594	5.60815	1.24089	1.85889
5.04004	4.70757	1.66643	1.9841
2.70861	4.56032	1.88859	1.80927
5.72314	1.99887	1.92391	1.91822
