# Supplementary material for: TORC1 is an essential regulator of nutrient-controlled proliferation and differentiation in Leishmania
Source: EMBO Rep. 2024 Feb 23;25(3):13. doi: 10.1038/s44319-024-00084-y (PMC10933368; doi:10.1038/s44319-024-00084-y)
Supplement: Supplementary file 8 — Source Data Fig. 6 [file 44319_2024_84_MOESM8_ESM.zip › 6E/EdUsignal_Figure6E.xlsx]

## Sheet: Figure 6E
EdU signal relative to background
DiCre +Rapa +Edu	RPTOR1-/flox Cl2 +Rapa +EdU
1.3121	0.946975
1.06103	0.937544
0.97743	0.895592
0.713469	0.722517
1.24988	0.968154
1.03544	0.963775
1.16871	0.882209
1.10034	0.850574
1.23319	0.96861
1.26575	0.976957
1.16677	0.848053
1.19252	0.801223
0.979059	1.05108
0.964719	0.987703
1.017	0.973916
1.05031	0.904553
1.05617	0.977999
1.07248	1.01222
0.92363	1.03295
1.36745	0.940838
1.32015	0.715979
1.26255	0.903803
1.34053	0.797524
1.13844	0.973437
1.18162	0.897806
1.19151	1.02654
1.16954	0.977064
0.872707	0.968368
1.28252	0.876244
1.19569	0.736801
1.29819	1.04954
1.31654	0.896473
1.44014	1.06477
1.11397	0.90802
1.27565	1.0407
1.26933	0.830265
1.24573	0.808857
1.19591	0.837598
1.20227	0.984785
1.45955	0.960311
1.32551	1.00604
1.47655	1.00325
1.33786	0.799558
1.40258	1.0181
1.052	0.886407
1.21375	0.834104
1.56879	0.775442
1.25851	1.01846
1.33802	1.03545
1.44337	1.23055
1.53855	1.03128
1.58634	0.993976
1.50852	0.778189
0.979008	1.21061
1.49607	0.910655
1.4594	0.870175
1.2134	0.935502
1.21191	0.990805
1.26404	1.01513
1.38238	0.912917
1.56129	0.993508
1.38294	1.01569
1.70098	1.03915
1.33741	1.02319
1.21142	0.945801
1.48369	0.94296
1.09054	0.961779
1.08669	1.05534
1.12185	0.937246
1.3649	1.03308
1.45313	1.06075
1.22847	1.00798
1.17344	1.22547
1.11494	1.05652
1.29992	0.939646
1.15577	1.04008
1.1846	0.99798
1.01825	1.16629
1.13105	0.950835
1.6522	0.822769
1.27708	1.01673
1.27417	0.927685
1.30635	0.979398
1.80555	0.972514
1.21854	1.02063
1.16814	1.04991
1.12057	0.996316
1.3592	0.993518
1.25252	1.01845
1.36229	1.04737
1.39339	0.879657
1.34622	1.13385
1.36929	0.968973
1.02876	0.985685
0.986835	0.989906
0.855049	0.955318
1.37781	0.968935
0.872411	0.943266
1.14404	0.950188
1.00928	1.1182
