# Supplementary material for: TORC1 is an essential regulator of nutrient-controlled proliferation and differentiation in Leishmania
Source: EMBO Rep. 2024 Feb 23;25(3):13. doi: 10.1038/s44319-024-00084-y (PMC10933368; doi:10.1038/s44319-024-00084-y)
Supplement: Supplementary file 8 — Source Data Fig. 6 [file 44319_2024_84_MOESM8_ESM.zip › 6F/Lesion_score_Figure6F.xlsx]

## Sheet: Figure 6F
Lesion score
Weeks p.i.	DiCre Stationary Rapa										RPTOR1-/flox Cl2 Rapa
0	0	0	0	0	0	0	0	0	0	0	0	0	0	0	0	0	0	0	0	0
1	0	0	0	0.5	0	0	0	0	0	0	0	0	0	0	0	0	0	0	0	0
2	1.5	1	1.5	1.5	1.5	0	0	1.5	0	1	0	0	0	0	0	0	0	0	0	0
3	3.5	2.5	2	2	2.5	2	1.5	2.5	1.5	1.5	0	0	0	0	0	0	0	0	0	0
4	4	3	2.5	3	3	3	3	3	3	2.5	0	0	0	0	0	0	0	0	0	0
5	4	3.5	3	3.5	3	3.5	3.5	3.5	3	3.5	0	0	0	0	0	0	0	0	0	0
6	4	4	4.5	4.5	4	4.5	4.5	4.5	4.5	5	0	0	0	0	0	0	0	0	0	0
