# Supplementary material for: TORC1 is an essential regulator of nutrient-controlled proliferation and differentiation in Leishmania
Source: EMBO Rep. 2024 Feb 23;25(3):13. doi: 10.1038/s44319-024-00084-y (PMC10933368; doi:10.1038/s44319-024-00084-y)
Supplement: Supplementary file 8 — Source Data Fig. 6 [file 44319_2024_84_MOESM8_ESM.zip › 6G/ParasiteLoad_ear_Figure6G.xlsx]

## Sheet: Figure 6G
Parasite load in ear
Mouse nr	DiCre	RPTOR1-/flox Cl2	Naïve
1	220.848	2.74551	0.018
2	708.292	0.321196	0.015
3	28.2058	0.199534
4	152.224	0.286623
5	99.0344	0.505438
6	79.2401	0.600216
7	227.892	0.345276
8	62.9274	0.478437
9	80.9514	0.135305
10	114.091	0.183018
