# Supplementary material for: TORC1 is an essential regulator of nutrient-controlled proliferation and differentiation in Leishmania
Source: EMBO Rep. 2024 Feb 23;25(3):13. doi: 10.1038/s44319-024-00084-y (PMC10933368; doi:10.1038/s44319-024-00084-y)
Supplement: Supplementary file 8 — Source Data Fig. 6 [file 44319_2024_84_MOESM8_ESM.zip › 6H/ParasiteNr_Figure6H.xlsx]

## Sheet: Figure 6H
Number of parasites x106.ml-1
Days	DiCre Rap			RPTOR1-/flox Cl2 Rap
0	1000000	1000000	1000000	1000000	1000000	1000000
1	4500000	5200000	4500000	1200000	1200000	1000000
2	13000000	13000000	14000000	1400000	1350000	1400000
3	12700000	14000000	16000000	1800000	1500000	1250000
4	15600000	15000000	15500000	1000000	1500000	1300000
