# Supplementary material for: TORC1 is an essential regulator of nutrient-controlled proliferation and differentiation in Leishmania
Source: EMBO Rep. 2024 Feb 23;25(3):13. doi: 10.1038/s44319-024-00084-y (PMC10933368; doi:10.1038/s44319-024-00084-y)
Supplement: Supplementary file 8 — Source Data Fig. 6 [file 44319_2024_84_MOESM8_ESM.zip › 6I/Cell_density_adenine_Figure6I.xlsx]

## Sheet: Figure 6I
Cell density (fold change Day8/day5)
	Replicate 1	Replicate 2	Replicate 3
DiCre Ctrl +Rapa	8.35	7.95	7.85
DiCre Ade +Rapa	10.15	9.45	9.95
RPTOR1 -/flox Cl2 Ctrl +DMSO	9	8.85	9.3
RPTOR1 -/flox Cl2 Ctrl +Rapa	1.645	1.63	1.51
RPTOR1 -/flox Cl2 +Ade +DMSO	10.1	10.2	10.25
RPTOR1 -/flox Cl2 +Ade +Rapa	1.525	1.48	1.425
Cl2::pRib-RPTOR1 Ctrl +DMSO	8.5	8.95	9.7
Cl2::pRib-RPTOR1 Ctrl +Rapa	9.5	9.15	8.95
Cl2::pRib-RPTOR1 +Ade +DMSO	11.2	11.85	12.3
Cl2::pRib-RPTOR1 +Ade +Rapa	13.65	13.6	13
