# Supplementary material for: TORC1 is an essential regulator of nutrient-controlled proliferation and differentiation in Leishmania
Source: EMBO Rep. 2024 Feb 23;25(3):13. doi: 10.1038/s44319-024-00084-y (PMC10933368; doi:10.1038/s44319-024-00084-y)
Supplement: Supplementary file 9 — Source data for Expanded View Figures [file 44319_2024_84_MOESM9_ESM.zip]

Archive with 4 entries (4 files):
- SourceDataForExpandedViewFigEV3B_EV3E_EV5B.xlsx
- EV1B/EV1B_western_strep_Eluate.tif
- EV1B/EV1B_western_strep_Input.tif
- EV1D/EV1D_western_myc.tif
