# Supplementary material for: TORC1 is an essential regulator of nutrient-controlled proliferation and differentiation in Leishmania
Source: EMBO Rep. 2024 Feb 23;25(3):13. doi: 10.1038/s44319-024-00084-y (PMC10933368; doi:10.1038/s44319-024-00084-y)
Supplement: Supplementary file 9 — Source data for Expanded View Figures [file 44319_2024_84_MOESM9_ESM.zip › SourceDataForExpandedViewFigEV3B_EV3E_EV5B.xlsx]

## Sheet: Figure EV3B
Cell density (parasites per mL)
Days	DiCre DMSO	DiCre Rapa	RPTOR1-/flox Cl2 DMSO	RPTOR1-/flox Cl2 Rapa	RPTOR1-/flox Cl1 DMSO	RPTOR1-/flox Cl1 Rapa	RPTOR1+/- Rapa
0	100000	100000	100000	100000	100000	100000	100000
3	11250000	11440000	7775000	7409000	5322000	4927000	14300000
3	100000	100000	100000	100000	100000	100000	100000
4	540000	450000	430000	265000	385000	335000	450000
5	2975000	2825000	1785000	760000	1170000	835000	3250000
6	13000000	12510000	6767000	1333000	4215000	1851000	11650000
7	17400000	17410000	12230000	1981000	9908000	2763000	17800000
8	19360000	20080000	14860000	3796000	13660000	3759000	20500000

## Sheet: Figure EV3E
Cell cycle (Percentage cells)
	DiCre DMSO				DiCre Rapa				RPTOR1-/flox Cl1 DMSO				RPTOR1-/flox Cl1 Rapa				RPTOR1-/flox Cl2 DMSO				RPTOR1-/flox Cl2 Rapa
G0/G1	83.1	83.3	82.7	79	82.7	82.6	82	82.2	78.7	79	83.8	84.1	73	74.2	76.5	81	80.5	81	74.1	75.3	74.3	75.5	72.1	76.4
S	6.62	6.83	1.58	6.55	7.42	7.88	14.1	0	11	11.9	5.92	5.28	13.5	13.1	8.52	6.76	9.99	9.48	9.58	10.8	13.1	12.6	10.1	8.19
G2/M	6.48	6.59	10.1	10.5	6.22	6.32	0	12.1	8.31	6.98	9.66	9.78	11	10.2	13.4	11.1	7.8	7.13	14.8	13.2	9.38	9.55	15.3	14.5

## Sheet: Fig EV5B
Number of parasites/100 macrophages
Time p.i.	DiCre			RPTOR1-/flox Cl2
24 hr	107.599	107.864	100.77	36.6714	31.2963	24.6279
4d	240.213	223.226	236.182	22.0899	22.1681	21.844
